# Supplementary material for: Midkine as a novel prognostic and therapeutic target in meningioma: insights from single-cell analysis and organoid-based drug validation
Source: J Transl Med. 2026 Apr 14;24:535. doi: 10.1186/s12967-026-08068-3 (PMC13088525; doi:10.1186/s12967-026-08068-3)
Supplement: Supplementary file 2 — Supplementary Material 2 [file 12967_2026_8068_MOESM2_ESM.xlsx]

## Sheet: Table S8
gene	p_val	avg_log2FC	pct.1	pct.2	p_val_adj	cluster
DNASE1L3	1.45009e-307	-0.797611	0.233	0.474	3.60521e-303	0
ANXA5	1.08836e-291	-0.877596	0.723	0.86	2.70588e-287	0
OLFML3	4.55546e-287	-0.621855	0.3	0.561	1.13258e-282	0
SFRP4	2.77158e-266	-0.832705	0.15	0.351	6.8907e-262	0
TPM1	5.28836e-263	-0.70102	0.682	0.796	1.31479e-258	0
SERPING1	2.44462e-250	-0.519831	0.505	0.729	6.0778e-246	0
DSTN	3.28671e-245	-0.606061	0.762	0.849	8.17142e-241	0
CPE	4.51037e-242	-0.546278	0.391	0.644	1.12137e-237	0
LEPR	1.28597e-239	-0.869517	0.352	0.568	3.19718e-235	0
C19orf33	7.1565e-239	1.10985	0.611	0.443	1.77925e-234	0
F3	7.60075e-230	-0.569132	0.24	0.446	1.8897e-225	0
PRG4	9.11632e-229	-0.744974	0.051	0.181	2.2665e-224	0
ENPP6	1.13411e-223	-0.589328	0.288	0.484	2.81962e-219	0
LINC01197	5.58018e-222	-0.274511	0.106	0.275	1.38734e-217	0
SPARC	1.24977e-199	-0.612214	0.644	0.767	3.10718e-195	0
C16orf89	7.68812e-199	-0.451775	0.284	0.492	1.91142e-194	0
ALDH1A2	8.74226e-199	0.712143	0.271	0.079	2.1735e-194	0
MEST	5.85452e-196	-0.595084	0.536	0.692	1.45555e-191	0
CCN2	2.91902e-194	-0.946073	0.438	0.599	7.25726e-190	0
C8orf34-AS1	6.69758e-192	0.87301	0.271	0.09	1.66515e-187	0
BAALC	9.77012e-190	0.489283	0.272	0.087	2.42905e-185	0
AP005229.1	1.34491e-189	0.280293	0.194	0.029	3.34371e-185	0
PLAC9	4.86349e-186	-0.571506	0.165	0.333	1.20916e-181	0
MEDAG	1.17219e-183	-0.3937	0.038	0.142	2.9143e-179	0
ITGBL1	2.41674e-183	-0.435635	0.253	0.446	6.0085e-179	0
FABP5	1.65827e-182	-0.721419	0.421	0.604	4.12278e-178	0
UBB	8.85039e-182	-0.342969	0.939	0.96	2.20038e-177	0
TIMP3	1.44358e-179	-0.403009	0.226	0.409	3.58903e-175	0
SERPINF1	1.38937e-177	-0.544908	0.412	0.631	3.45424e-173	0
CLU	1.62447e-177	-0.602153	0.779	0.879	4.03876e-173	0
IFITM3	9.21253e-176	-0.441014	0.839	0.903	2.29042e-171	0
COL11A1	3.42984e-174	-0.367387	0.236	0.412	8.52728e-170	0
CCL2	8.87726e-172	-1.02999	0.181	0.354	2.20706e-167	0
TMEM100	1.67873e-171	-0.594264	0.521	0.676	4.17366e-167	0
TPM2	2.64835e-171	-0.443241	0.456	0.631	6.58433e-167	0
AP005229.2	2.29006e-167	0.252781	0.203	0.044	5.69354e-163	0
CD99	2.58117e-167	-0.387562	0.741	0.85	6.4173e-163	0
RND3	9.6237e-167	-0.506163	0.345	0.519	2.39265e-162	0
EEF1D	1.76432e-166	0.364187	0.948	0.945	4.38645e-162	0
CTSL	2.41239e-163	-0.46315	0.714	0.82	5.99768e-159	0
ARF4	1.0769e-161	-0.41447	0.581	0.739	2.67738e-157	0
GJA1	2.21441e-161	-0.268581	0.179	0.347	5.50547e-157	0
S100A11	5.93612e-161	-0.505754	0.913	0.926	1.47584e-156	0
RASSF2	5.95593e-161	-0.305075	0.158	0.314	1.48076e-156	0
GAP43	1.23574e-160	-0.458498	0.297	0.498	3.07229e-156	0
ANXA2	5.71043e-160	-0.441005	0.817	0.9	1.41973e-155	0
FBLN1	6.56407e-160	-0.332282	0.145	0.301	1.63196e-155	0
CXCL8	3.76053e-158	-1.05279	0.225	0.416	9.34944e-154	0
CTSK	1.52172e-156	-0.340394	0.37	0.584	3.7833e-152	0
SSTR2	3.48663e-156	-0.431159	0.261	0.438	8.66846e-152	0
CNN3	6.02085e-156	-0.392678	0.476	0.634	1.4969e-151	0
FRZB	8.41715e-156	-0.373008	0.416	0.639	2.09267e-151	0
MIR99AHG	5.15613e-155	-0.415936	0.315	0.496	1.28192e-150	0
MXRA8	2.14419e-154	-0.309519	0.169	0.324	5.33088e-150	0
RHOA	7.78738e-153	-0.376221	0.824	0.886	1.9361e-148	0
PODXL	3.56888e-152	0.331963	0.268	0.102	8.87294e-148	0
CXCL3	5.26657e-151	-0.473144	0.112	0.253	1.30937e-146	0
SEMA3C	1.3109e-150	-0.31754	0.152	0.301	3.25917e-146	0
BEX3	1.3905e-149	-0.434797	0.757	0.833	3.45707e-145	0
EID1	1.42506e-147	-0.372369	0.813	0.872	3.54298e-143	0
NEFL	4.10197e-147	0.320996	0.253	0.092	1.01983e-142	0
PIEZO2	7.09248e-147	0.516172	0.318	0.158	1.76333e-142	0
IL6	2.60195e-146	-0.644356	0.046	0.145	6.46898e-142	0
COL1A1	4.21884e-146	-0.485954	0.574	0.701	1.04889e-141	0
SEC61G	5.13749e-146	-0.381035	0.791	0.866	1.27728e-141	0
C1S	7.95872e-145	-0.381237	0.524	0.67	1.9787e-140	0
IGFBP5	1.38771e-141	-0.665876	0.462	0.629	3.45013e-137	0
DSP	7.86311e-140	-0.417721	0.397	0.549	1.95493e-135	0
EEF1B2	4.25103e-139	0.331102	0.953	0.952	1.05689e-134	0
MSX1	6.80178e-139	-0.291595	0.252	0.416	1.69106e-134	0
CST3	1.26299e-138	-0.392401	0.897	0.927	3.14004e-134	0
YWHAE	1.93329e-137	-0.349602	0.762	0.844	4.80655e-133	0
MFAP4	2.32154e-137	-0.340949	0.143	0.281	5.77181e-133	0
NBN	8.26531e-137	0.525661	0.446	0.295	2.05492e-132	0
CXCL2	9.78775e-137	-0.479414	0.163	0.317	2.43343e-132	0
IRF1	1.60722e-136	-0.363593	0.363	0.531	3.99588e-132	0
TAGLN2	3.81665e-136	-0.422316	0.507	0.673	9.48897e-132	0
MYC	7.76619e-136	-0.562113	0.33	0.478	1.93083e-131	0
NR2F2	2.29524e-135	-0.427506	0.431	0.574	5.70643e-131	0
MAL2	4.44452e-135	0.342397	0.307	0.146	1.105e-130	0
TNFRSF12A	2.23775e-134	-0.529427	0.146	0.282	5.56349e-130	0
COL5A2	2.55049e-133	-0.328509	0.289	0.461	6.34102e-129	0
FREM2	1.51739e-132	0.25612	0.235	0.084	3.77253e-128	0
ITGA10	2.18776e-131	-0.334297	0.227	0.384	5.43922e-127	0
DCN	3.38899e-131	-0.999974	0.385	0.517	8.42571e-127	0
NRN1	5.32126e-131	-0.300162	0.253	0.423	1.32297e-126	0
FNIP2	7.06608e-131	-0.326271	0.134	0.268	1.75677e-126	0
VAMP5	9.75974e-130	-0.293961	0.254	0.423	2.42647e-125	0
ECRG4	1.43504e-128	-0.303244	0.392	0.624	3.56781e-124	0
LHFPL6	2.46708e-128	-0.27595	0.264	0.426	6.13366e-124	0
NBL1	3.30021e-127	-0.447759	0.513	0.647	8.20498e-123	0
FIBIN	4.00212e-127	-0.352247	0.187	0.333	9.95008e-123	0
EIF4A1	1.51182e-125	-0.316157	0.893	0.927	3.7587e-121	0
COL6A3	7.70014e-125	-0.342172	0.227	0.385	1.91441e-120	0
COL3A1	9.15557e-125	-0.591171	0.594	0.687	2.27626e-120	0
NTRK2	1.27016e-124	-0.439599	0.29	0.437	3.15787e-120	0
AC244153.1	7.37326e-124	0.347006	0.384	0.232	1.83314e-119	0
KLF9	1.66884e-123	-0.251474	0.244	0.397	4.14906e-119	0
APP	3.48259e-123	-0.368398	0.677	0.765	8.65841e-119	0
ADI1	8.1783e-123	-0.566624	0.661	0.741	2.03329e-118	0
INMT	2.34708e-120	-0.568079	0.151	0.274	5.83531e-116	0
C4orf3	7.33739e-119	-0.342738	0.718	0.797	1.82422e-114	0
MRFAP1	1.30698e-117	-0.340255	0.666	0.754	3.24942e-113	0
BTG3	3.23876e-117	-0.274937	0.402	0.555	8.0522e-113	0
TCEAL9	1.31323e-116	-0.381895	0.648	0.739	3.26496e-112	0
ASPN	2.93566e-116	-0.254753	0.064	0.16	7.29865e-112	0
AEBP1	1.8252e-115	-0.28574	0.298	0.454	4.53781e-111	0
MORF4L2	2.11741e-115	-0.318908	0.646	0.748	5.2643e-111	0
RWDD4	1.6957e-114	-0.282263	0.265	0.417	4.21586e-110	0
FSTL1	4.48039e-114	-0.377434	0.543	0.649	1.11391e-109	0
PKP2	1.73596e-113	-0.259193	0.145	0.271	4.31595e-109	0
PMP22	3.74827e-113	-0.357413	0.453	0.587	9.31894e-109	0
NRP2	5.05484e-113	-0.333958	0.234	0.379	1.25673e-108	0
LGALS3	1.90109e-112	-0.432636	0.639	0.727	4.72649e-108	0
MAP1B	3.13784e-112	-0.44398	0.451	0.569	7.80131e-108	0
PTGER4	3.50401e-112	0.402797	0.276	0.124	8.71166e-108	0
GLUL	2.85233e-110	-0.499386	0.719	0.792	7.09146e-106	0
MGP	4.17673e-110	-1.05559	0.858	0.89	1.03842e-105	0
TMEM59	8.67e-110	-0.393068	0.745	0.81	2.15553e-105	0
EPHA7	2.36008e-109	-0.269792	0.218	0.358	5.86763e-105	0
EEF1G	1.30764e-108	0.264722	0.99	0.991	3.25105e-104	0
EGFL6	7.77222e-108	-0.294977	0.307	0.484	1.93233e-103	0
GPC5-AS1	1.67722e-107	-0.256989	0.069	0.162	4.16991e-103	0
RHOC	4.99266e-107	-0.338091	0.638	0.73	1.24127e-102	0
CALM1	5.3142e-107	-0.303336	0.826	0.88	1.32122e-102	0
GUCY1A1	3.17389e-106	-0.390511	0.403	0.526	7.89091e-102	0
SOCS3	6.48386e-105	-0.426973	0.474	0.61	1.61202e-100	0
CCL20	7.72266e-105	-1.12478	0.062	0.155	1.92001e-100	0
NOP53	4.79448e-104	0.333235	0.886	0.872	1.192e-99	0
MIR155HG	5.63655e-104	-0.26063	0.077	0.176	1.40136e-99	0
PGRMC1	7.00747e-104	-0.393241	0.644	0.735	1.7422e-99	0
PHLDA2	1.37856e-103	-0.443393	0.249	0.379	3.42738e-99	0
ZFP36L2	7.46712e-103	0.696331	0.749	0.635	1.85647e-98	0
SFRP2	8.40909e-103	-0.969279	0.729	0.817	2.09067e-98	0
SLPI	2.13303e-102	1.04838	0.609	0.555	5.30315e-98	0
AL359555.4	1.99961e-101	-0.457691	0.459	0.577	4.97143e-97	0
CXADR	2.14969e-101	-0.34359	0.384	0.522	5.34457e-97	0
PHLDA1	4.87231e-101	-0.511628	0.193	0.322	1.21135e-96	0
MAGED2	6.9999e-101	-0.336391	0.599	0.71	1.74032e-96	0
HSP90AB1	9.4476e-101	-0.254085	0.875	0.915	2.34886e-96	0
SDC2	1.65485e-99	-0.354077	0.582	0.674	4.11428e-95	0
DDAH2	3.54364e-99	-0.304974	0.527	0.646	8.8102e-95	0
COL1A2	8.53662e-99	-0.452889	0.721	0.768	2.12237e-94	0
CCDC80	5.17631e-98	-0.290321	0.37	0.527	1.28693e-93	0
LTBP2	8.85935e-98	-0.326476	0.33	0.465	2.20261e-93	0
UBC	2.94569e-97	-0.259654	0.94	0.948	7.32357e-93	0
SEPTIN7	3.77585e-97	-0.291069	0.624	0.749	9.38753e-93	0
MPZL2	8.15817e-97	-0.308122	0.322	0.447	2.02829e-92	0
CSNK2B	2.05935e-96	-0.294296	0.659	0.746	5.11995e-92	0
RRAGA	4.61394e-96	-0.256523	0.428	0.565	1.14712e-91	0
CYTOR	1.76439e-95	-0.388326	0.2	0.332	4.38664e-91	0
EHD1	2.09016e-95	-0.292456	0.361	0.498	5.19657e-91	0
MIR22HG	2.20006e-95	-0.259315	0.163	0.281	5.46979e-91	0
EMP1	5.09936e-95	-0.650723	0.583	0.68	1.2678e-90	0
RTN4	2.32127e-94	-0.348719	0.694	0.766	5.77114e-90	0
PRELP	1.11835e-93	-0.343719	0.379	0.51	2.78044e-89	0
MORF4L1	2.76384e-93	-0.269964	0.841	0.877	6.87145e-89	0
SAT1	6.08107e-93	-0.252159	0.872	0.921	1.51188e-88	0
ALCAM	8.54927e-93	-0.265418	0.438	0.57	2.12552e-88	0
SEMA3B	1.17568e-92	-0.296748	0.346	0.468	2.92298e-88	0
CLEC11A	1.91007e-92	-0.297392	0.356	0.487	4.74881e-88	0
VSIR	5.13017e-92	0.326371	0.387	0.238	1.27546e-87	0
SELENOT	8.55965e-92	-0.270374	0.755	0.804	2.1281e-87	0
COL6A2	1.46513e-91	-0.345418	0.63	0.706	3.64262e-87	0
LDHA	1.62167e-91	-0.306115	0.71	0.784	4.03179e-87	0
SLC6A13	1.90026e-91	-0.292618	0.099	0.199	4.72443e-87	0
GLO1	3.01361e-91	-0.251449	0.442	0.578	7.49245e-87	0
JAM2	2.24613e-90	-0.267809	0.614	0.733	5.58432e-86	0
OGN	3.41078e-90	-0.572123	0.667	0.728	8.47989e-86	0
POLR2L	2.87821e-89	-0.293478	0.836	0.891	7.15579e-85	0
TXN	4.77458e-89	-0.413378	0.764	0.842	1.18706e-84	0
APOD	5.80066e-89	-0.662713	0.203	0.328	1.44216e-84	0
PTN	8.71554e-89	-0.636992	0.716	0.777	2.16686e-84	0
RAP1B	1.56417e-88	-0.266836	0.681	0.768	3.88883e-84	0
AOX1	4.15336e-88	-0.364301	0.372	0.487	1.03261e-83	0
AKAP12	6.58209e-88	-0.375921	0.616	0.713	1.63644e-83	0
CCN1	2.86233e-87	-0.469114	0.416	0.542	7.11634e-83	0
ARID5B	3.04258e-87	-0.418479	0.198	0.318	7.56446e-83	0
KCNQ1OT1	5.56385e-87	-0.289996	0.411	0.548	1.38328e-82	0
LAPTM4A	2.63797e-86	-0.372277	0.801	0.84	6.55852e-82	0
PLD3	4.1506e-86	-0.337703	0.615	0.695	1.03192e-81	0
NNMT	5.78921e-86	-0.251937	0.061	0.14	1.43931e-81	0
ITM2A	8.37896e-86	-0.420531	0.584	0.682	2.08318e-81	0
SPHK1	8.57485e-86	-0.307705	0.123	0.224	2.13188e-81	0
GNG11	2.72451e-84	-0.438624	0.349	0.473	6.77368e-80	0
UQCRB	6.18167e-83	0.284291	0.951	0.957	1.53689e-78	0
ARPC1B	1.36763e-81	0.358473	0.776	0.734	3.4002e-77	0
PRDX1	5.31729e-81	-0.344421	0.784	0.851	1.32199e-76	0
G0S2	7.83465e-81	-0.859628	0.068	0.149	1.94785e-76	0
MRC2	2.28147e-80	-0.331648	0.499	0.591	5.67219e-76	0
PFN2	1.90354e-79	-0.349604	0.563	0.647	4.73258e-75	0
ADD3	4.24739e-79	-0.285625	0.547	0.648	1.05599e-74	0
ELOB	7.69603e-79	-0.320974	0.881	0.912	1.91339e-74	0
HNRNPC	9.24044e-79	-0.253055	0.768	0.826	2.29736e-74	0
LMO4	1.18879e-78	-0.29211	0.551	0.656	2.95558e-74	0
IQCG	1.64388e-78	-0.25219	0.069	0.147	4.08702e-74	0
LMNA	1.5896e-77	-0.287682	0.692	0.755	3.95206e-73	0
SLC39A7	5.47801e-77	-0.282771	0.367	0.483	1.36194e-72	0
FBN1	9.99328e-77	-0.266381	0.25	0.366	2.48453e-72	0
MTCH1	1.27984e-76	-0.262022	0.535	0.632	3.18194e-72	0
ATP5PO	1.45359e-76	0.256369	0.83	0.847	3.61392e-72	0
CRABP2	1.03638e-75	-0.513937	0.622	0.7	2.57665e-71	0
CXCL1	1.9427e-75	-0.397142	0.059	0.131	4.82993e-71	0
FBLN5	3.49748e-75	-0.407186	0.312	0.412	8.69543e-71	0
RCN1	7.27046e-75	-0.261448	0.376	0.494	1.80758e-70	0
TSPAN4	1.14524e-74	-0.278719	0.599	0.677	2.84731e-70	0
PSMB5	1.43686e-74	-0.271565	0.666	0.736	3.57232e-70	0
NDUFC1	1.00636e-73	-0.281945	0.685	0.75	2.50202e-69	0
PDLIM5	2.01302e-72	-0.281611	0.273	0.379	5.00478e-68	0
BZW1	8.0503e-72	-0.265441	0.585	0.668	2.00147e-67	0
TUBB6	9.16686e-72	-0.271639	0.362	0.467	2.27906e-67	0
HIGD2A	1.41809e-71	0.296429	0.789	0.778	3.52565e-67	0
TSPAN7	1.54576e-71	-0.339879	0.33	0.431	3.84306e-67	0
YIPF3	3.00322e-71	-0.261181	0.544	0.631	7.4666e-67	0
THAP2	7.88366e-71	-0.377033	0.097	0.18	1.96004e-66	0
IDI1	9.10301e-71	-0.264645	0.41	0.531	2.26319e-66	0
SELENOM	1.17248e-70	-0.293937	0.733	0.787	2.91502e-66	0
BASP1	1.48065e-70	-0.344384	0.322	0.43	3.68119e-66	0
CCL4L2	1.72682e-70	-0.793502	0.343	0.482	4.29322e-66	0
ERH	3.65966e-70	-0.283471	0.789	0.839	9.09864e-66	0
RHEB	4.25419e-70	-0.301419	0.739	0.781	1.05768e-65	0
ID3	1.1279e-69	-0.357994	0.622	0.715	2.80418e-65	0
CD69	3.31508e-69	1.0717	0.193	0.097	8.24194e-65	0
GPX8	1.56457e-68	-0.277536	0.403	0.502	3.88982e-64	0
ISLR	2.19016e-68	-0.506995	0.624	0.682	5.44517e-64	0
CCL3L1	2.53325e-68	-0.472041	0.332	0.478	6.29817e-64	0
PCOLCE	3.67933e-68	-0.406565	0.569	0.637	9.14755e-64	0
RCN2	1.18003e-67	-0.310638	0.617	0.675	2.93379e-63	0
NDUFB7	1.38519e-67	0.269447	0.782	0.79	3.44386e-63	0
LEPROT	2.20457e-67	-0.282222	0.507	0.597	5.48101e-63	0
ECI1	1.28423e-66	0.253336	0.429	0.324	3.19284e-62	0
IFITM2	1.30258e-66	-0.321889	0.715	0.747	3.23847e-62	0
INSIG1	1.4557e-66	-0.435542	0.309	0.416	3.61916e-62	0
ENAH	1.71764e-66	-0.303911	0.421	0.507	4.27039e-62	0
WTAP	5.33773e-66	-0.349889	0.379	0.487	1.32707e-61	0
TOP1	7.31263e-66	-0.276434	0.504	0.586	1.81807e-61	0
NTRK3	1.93016e-64	0.309514	0.48	0.384	4.79877e-60	0
PGF	4.91847e-64	-0.295184	0.331	0.456	1.22283e-59	0
CFH	5.92019e-64	-0.275372	0.352	0.456	1.47188e-59	0
SEC61B	1.43038e-63	-0.250747	0.817	0.867	3.5562e-59	0
TMEM205	1.723e-63	0.361582	0.632	0.584	4.28372e-59	0
FOXP1	4.59746e-63	-0.271804	0.754	0.803	1.14302e-58	0
SERPINH1	8.1291e-63	-0.380756	0.529	0.6	2.02106e-58	0
HILPDA	8.71897e-63	-0.319437	0.153	0.244	2.16771e-58	0
GTF2H5	1.67099e-62	-0.259395	0.516	0.604	4.15442e-58	0
COPZ2	2.81146e-62	-0.290557	0.573	0.633	6.98985e-58	0
GSTK1	7.53637e-62	0.282985	0.652	0.601	1.87369e-57	0
ADM	2.3283e-61	-0.271905	0.124	0.211	5.78861e-57	0
GABARAPL1	7.30621e-61	-0.266358	0.455	0.544	1.81647e-56	0
NUCKS1	1.4854e-60	-0.263454	0.787	0.814	3.69301e-56	0
OSTC	1.70633e-60	-0.303355	0.635	0.698	4.24227e-56	0
SPARCL1	3.57066e-60	-0.289485	0.661	0.73	8.87737e-56	0
EPHX1	6.14029e-60	-0.326127	0.601	0.671	1.5266e-55	0
EFEMP1	1.04558e-59	-0.386472	0.563	0.609	2.59952e-55	0
ICAM1	1.30034e-59	-0.267434	0.164	0.263	3.23292e-55	0
CDKN1A	4.03741e-59	-0.305321	0.33	0.451	1.00378e-54	0
PDIA3	1.14729e-58	-0.288383	0.741	0.775	2.85238e-54	0
CD9	1.60524e-58	-0.359682	0.75	0.768	3.99095e-54	0
CLTB	7.66628e-58	-0.349427	0.693	0.751	1.90599e-53	0
FAM107A	1.17058e-57	-0.267485	0.255	0.347	2.91029e-53	0
KRT18	3.07406e-57	0.515225	0.509	0.415	7.64273e-53	0
NID2	4.17997e-57	-0.297828	0.315	0.402	1.03922e-52	0
GADD45A	4.38512e-57	-0.292864	0.205	0.299	1.09023e-52	0
AK3	5.29949e-57	-0.268521	0.465	0.545	1.31756e-52	0
TLE5	1.03942e-56	0.302872	0.643	0.591	2.58421e-52	0
ATP5F1D	6.20376e-56	0.386037	0.772	0.774	1.54238e-51	0
TM4SF1	7.82687e-56	-0.253609	0.469	0.563	1.94592e-51	0
MAP3K8	9.02187e-56	-0.286417	0.206	0.299	2.24302e-51	0
NDUFA4L2	1.4161e-55	-0.322159	0.423	0.507	3.52071e-51	0
ATP5MG	3.28043e-55	0.259212	0.925	0.939	8.15581e-51	0
TNNC1	1.06563e-54	-0.427965	0.413	0.494	2.64937e-50	0
PHACTR2	1.21373e-54	-0.263094	0.524	0.603	3.01757e-50	0
UQCR11	1.56942e-54	0.297389	0.889	0.906	3.90188e-50	0
BST2	1.6399e-53	0.302145	0.296	0.188	4.07711e-49	0
APOE	2.24018e-53	-0.307784	0.927	0.946	5.56954e-49	0
SERF2	4.6347e-53	-0.302872	0.975	0.985	1.15228e-48	0
PTGDS	2.04989e-52	-0.288375	0.491	0.631	5.09643e-48	0
MDK	2.4268e-52	-0.314103	0.723	0.778	6.03352e-48	0
S100A10	3.48163e-52	-0.314438	0.854	0.874	8.65603e-48	0
ARL4D	4.72052e-52	-0.274284	0.43	0.513	1.17361e-47	0
EIF5	5.19669e-52	-0.2567	0.59	0.652	1.292e-47	0
MEG3	7.58585e-52	-0.338383	0.483	0.558	1.886e-47	0
GAPDH	9.59171e-52	0.338319	0.969	0.979	2.38469e-47	0
COX5A	1.13773e-51	0.294248	0.734	0.729	2.82862e-47	0
HBEGF	1.46669e-51	-0.324462	0.078	0.145	3.64649e-47	0
SULF2	3.05439e-51	-0.265957	0.484	0.556	7.59383e-47	0
LGALS3BP	1.11632e-50	-0.277819	0.676	0.723	2.7754e-46	0
INHBA	1.1964e-50	-0.392902	0.076	0.137	2.9745e-46	0
MAP2K3	1.21943e-50	-0.292853	0.213	0.298	3.03174e-46	0
VMP1	4.61922e-50	-0.292825	0.421	0.505	1.14843e-45	0
IGFBP2	1.43659e-49	-0.307738	0.528	0.629	3.57166e-45	0
SNHG29	2.15834e-49	0.332625	0.934	0.967	5.36607e-45	0
AKR7A2	5.83067e-49	-0.257383	0.444	0.52	1.44962e-44	0
SMOC1	1.39148e-48	-0.357213	0.293	0.374	3.4595e-44	0
OMD	4.70249e-48	-0.648675	0.327	0.39	1.16913e-43	0
SPTBN1	1.59002e-47	-0.276981	0.46	0.526	3.9531e-43	0
KCNMA1	5.7971e-47	0.476168	0.513	0.442	1.44127e-42	0
TSC22D1	1.0771e-46	0.400628	0.706	0.692	2.6779e-42	0
LTBP4	1.87774e-46	-0.322274	0.486	0.554	4.66845e-42	0
FXYD1	4.71407e-46	-0.258908	0.52	0.593	1.17201e-41	0
FYB1	8.70379e-46	0.410635	0.166	0.091	2.16394e-41	0
HSP90B1	1.84853e-45	-0.26231	0.759	0.784	4.5958e-41	0
ALKBH7	9.51216e-45	0.336905	0.687	0.688	2.36491e-40	0
ALDH2	1.52036e-44	-0.353117	0.705	0.745	3.77991e-40	0
CYB5A	1.91909e-43	-0.451266	0.523	0.58	4.77125e-39	0
C15orf48	2.54924e-43	-0.653464	0.075	0.134	6.33792e-39	0
DUSP2	1.31789e-42	0.927218	0.233	0.159	3.27653e-38	0
S100A13	3.47917e-42	-0.292376	0.594	0.649	8.64991e-38	0
SELENOS	5.31156e-42	-0.259523	0.632	0.68	1.32056e-37	0
TSC22D2	2.39905e-41	-0.272263	0.239	0.317	5.96451e-37	0
CSRP2	1.68731e-40	-0.258068	0.362	0.446	4.195e-36	0
TUBB	4.61985e-40	-0.314734	0.82	0.84	1.14859e-35	0
CORO1A	1.53175e-39	0.538525	0.214	0.14	3.80825e-35	0
CD37	8.30226e-39	0.430403	0.198	0.127	2.06411e-34	0
GPR34	1.21825e-38	0.282694	0.11	0.051	3.02881e-34	0
CXCR4	1.35001e-38	0.95318	0.272	0.202	3.35639e-34	0
NR4A2	2.34863e-38	0.563751	0.396	0.313	5.83916e-34	0
PDLIM4	4.01356e-38	-0.252113	0.369	0.432	9.97851e-34	0
NREP	6.11837e-38	-0.275218	0.251	0.327	1.52115e-33	0
CCL4	1.14646e-37	-0.515441	0.335	0.451	2.85032e-33	0
HLA-DRB5	4.1459e-36	0.869768	0.203	0.135	1.03075e-31	0
IER3	5.56212e-36	0.370802	0.294	0.415	1.38285e-31	0
SULF1	6.28922e-36	0.289291	0.353	0.271	1.56363e-31	0
TRAC	1.73883e-35	0.6364	0.11	0.054	4.32308e-31	0
CX3CR1	3.30479e-35	0.290202	0.101	0.048	8.21636e-31	0
COL9A3	3.79601e-35	-0.29432	0.494	0.547	9.43763e-31	0
TIMP1	6.56326e-35	-0.273555	0.749	0.739	1.63176e-30	0
BGN	7.74106e-35	-0.579322	0.591	0.604	1.92458e-30	0
IL1B	1.97981e-34	-0.527883	0.192	0.277	4.92219e-30	0
NNAT	2.45912e-34	-1.16463	0.16	0.225	6.11385e-30	0
GMFG	5.07068e-33	0.374005	0.191	0.126	1.26067e-28	0
AC104051.2	2.15853e-31	-0.284825	0.058	0.102	5.36654e-27	0
HSPA5	4.26776e-31	-0.25102	0.702	0.732	1.06105e-26	0
CSF1R	1.57981e-30	0.329553	0.135	0.079	3.92771e-26	0
CCN3	1.30054e-29	-0.589047	0.67	0.727	3.2334e-25	0
FDPS	1.78646e-29	-0.300696	0.494	0.536	4.4415e-25	0
CD52	1.18469e-28	0.828555	0.138	0.085	2.94538e-24	0
PPIB	1.55504e-28	-0.2942	0.826	0.839	3.86614e-24	0
ALDH7A1	1.68139e-28	-0.250443	0.497	0.543	4.18028e-24	0
GSN	5.26104e-28	-0.733139	0.741	0.749	1.308e-23	0
TCOF1	2.18036e-27	0.453795	0.242	0.176	5.42082e-23	0
HCST	2.90864e-27	0.481172	0.224	0.163	7.23146e-23	0
FN1	5.37744e-27	0.591059	0.737	0.764	1.33694e-22	0
DDX21	7.51597e-27	-0.252568	0.48	0.529	1.86862e-22	0
PLAUR	5.58836e-26	-0.440398	0.232	0.305	1.38938e-21	0
PTPRC	1.02911e-25	0.299225	0.157	0.102	2.55856e-21	0
SCG2	1.49758e-25	-0.292814	0.177	0.228	3.72328e-21	0
SNHG7	3.79588e-25	0.25355	0.617	0.599	9.43733e-21	0
EVI2B	7.06436e-25	0.27204	0.143	0.091	1.75634e-20	0
SORL1	2.12255e-24	0.312201	0.157	0.106	5.27708e-20	0
TAGAP	4.28891e-24	0.312291	0.102	0.058	1.06631e-19	0
PCED1B-AS1	4.69136e-24	0.302079	0.124	0.077	1.16636e-19	0
TREM2	9.51705e-24	0.420796	0.137	0.089	2.36613e-19	0
C3	3.23244e-22	0.379233	0.164	0.114	8.03649e-18	0
PLP1	4.24112e-22	0.257505	0.079	0.122	1.05443e-17	0
HLA-DRA	7.55165e-22	0.302748	0.368	0.473	1.87749e-17	0
CD48	5.01331e-20	0.330071	0.127	0.085	1.24641e-15	0
CYTIP	1.33541e-18	0.28911	0.107	0.068	3.3201e-14	0
ITGB2	1.56889e-18	0.397178	0.206	0.161	3.90058e-14	0
HMGN3	1.79671e-18	-0.286457	0.76	0.793	4.46699e-14	0
HLA-DRB1	3.86564e-18	0.470807	0.375	0.487	9.61074e-14	0
ID1	1.05301e-17	-0.314094	0.619	0.648	2.61799e-13	0
CAV1	1.35075e-17	0.275273	0.35	0.297	3.35824e-13	0
SOD2	1.8067e-17	-0.829853	0.442	0.475	4.49183e-13	0
LAPTM5	1.05697e-16	0.344414	0.27	0.224	2.62783e-12	0
RARRES2	2.77254e-16	0.310986	0.659	0.712	6.89308e-12	0
FCGR3A	2.98699e-16	0.251693	0.107	0.072	7.42627e-12	0
AC020916.1	3.12433e-16	0.690922	0.366	0.343	7.76771e-12	0
MS4A6A	3.9368e-16	0.313645	0.148	0.107	9.78768e-12	0
RBP1	8.7748e-15	-0.323154	0.622	0.598	2.18159e-10	0
RGS1	2.3486e-14	0.790859	0.26	0.226	5.83908e-10	0
EVL	3.2757e-14	0.314513	0.348	0.306	8.14404e-10	0
RNASET2	1.5224e-13	0.388294	0.396	0.351	3.78499e-09	0
ZNF331	4.19142e-13	0.42708	0.205	0.169	1.04207e-08	0
S100A4	7.53844e-13	0.565248	0.404	0.368	1.87421e-08	0
NINJ1	2.07188e-12	-0.299819	0.484	0.513	5.15111e-08	0
CPA4	7.5068e-12	-0.257427	0.181	0.214	1.86634e-07	0
BTG1	1.56483e-11	0.377675	0.667	0.729	3.89048e-07	0
HLA-DMB	3.0755e-11	0.316737	0.163	0.13	7.64631e-07	0
GPR183	5.62317e-11	0.521562	0.219	0.188	1.39803e-06	0
IFI27	8.54539e-11	0.265656	0.586	0.581	2.12456e-06	0
PLD4	1.07394e-10	0.256133	0.118	0.09	2.67002e-06	0
ACAP1	1.83747e-10	0.279544	0.132	0.102	4.56833e-06	0
LYZ	4.62078e-10	0.348805	0.141	0.111	1.14882e-05	0
C1QC	4.8472e-10	0.593811	0.184	0.155	1.20511e-05	0
JUNB	6.5261e-10	0.372213	0.902	0.881	1.62252e-05	0
GPSM3	5.37139e-09	0.262327	0.239	0.213	0.000133544	0
IER2	6.43483e-09	0.445898	0.492	0.608	0.000159983	0
SLC26A2	1.10398e-08	0.385489	0.587	0.6	0.000274472	0
HLA-DQB1	2.46003e-08	0.330811	0.306	0.373	0.000611612	0
BIN1	8.23193e-08	0.256862	0.345	0.314	0.00204662	0
ARHGDIB	1.20574e-07	0.305566	0.334	0.319	0.00299772	0
TNFAIP3	3.46567e-07	0.274098	0.239	0.294	0.00861634	0
AIF1	6.24274e-07	0.497212	0.221	0.2	0.0155207	0
BGN	0	1.3737	0.848	0.566	0	1
PTGDS	0	1.31215	0.915	0.476	0	1
IGFBP2	0	1.28887	0.909	0.509	0	1
ID1	0	1.22962	0.911	0.594	0	1
CRABP1	0	1.19427	0.913	0.611	0	1
ISLR	0	1.19282	0.886	0.609	0	1
SPARC	0	1.18018	0.907	0.643	0	1
COL1A2	0	1.16921	0.945	0.707	0	1
COL1A1	0	1.10707	0.879	0.569	0	1
CCN1	0	1.06813	0.776	0.405	0	1
MEST	0	1.04896	0.877	0.534	0	1
SMOC1	0	1.01583	0.705	0.266	0	1
RBP1	0	0.992715	0.903	0.586	0	1
PGF	0	0.973492	0.729	0.316	0	1
ECRG4	0	0.97324	0.874	0.391	0	1
HES1	0	0.966095	0.906	0.617	0	1
APOE	0	0.961268	0.999	0.923	0	1
MDK	0	0.959428	0.94	0.711	0	1
PPIB	0	0.949388	0.953	0.815	0	1
ITM2C	0	0.924019	0.938	0.7	0	1
COL9A3	0	0.915179	0.819	0.47	0	1
PFN2	0	0.911703	0.879	0.547	0	1
CPE	0	0.893802	0.847	0.398	0	1
SERPINH1	0	0.889253	0.818	0.513	0	1
TPM1	0	0.884412	0.917	0.682	0	1
BEX3	0	0.876556	0.944	0.754	0	1
PCOLCE	0	0.874206	0.864	0.552	0	1
AKAP12	0	0.853153	0.905	0.606	0	1
ITM2A	0	0.817236	0.913	0.57	0	1
CCDC80	0	0.806593	0.806	0.358	0	1
ITGBL1	0	0.804517	0.618	0.256	0	1
TCEAL9	0	0.777676	0.904	0.64	0	1
RCN2	0	0.77664	0.865	0.603	0	1
RGS5	0	0.755609	0.746	0.357	0	1
TPM2	0	0.736497	0.85	0.452	0	1
NID2	0	0.728914	0.632	0.3	0	1
SLC47A1	0	0.698133	0.691	0.308	0	1
CTSK	0	0.68859	0.803	0.371	0	1
MAGED2	0	0.670068	0.885	0.593	0	1
TSPAN4	0	0.654303	0.876	0.587	0	1
COL11A1	0	0.633938	0.606	0.235	0	1
CXADR	0	0.611593	0.747	0.375	0	1
HOPX	0	0.584451	0.535	0.2	0	1
COL5A2	0	0.578747	0.662	0.287	0	1
COL3A1	0	0.560852	0.902	0.581	0	1
EPHA7	0	0.543359	0.552	0.213	0	1
EIF1AY	0	0.371738	0.322	0.082	0	1
EEF1A1	0	-0.679054	0.999	1	0	1
PABPC1	0	-0.93363	0.853	0.905	0	1
SSR4	2.73681e-306	0.692078	0.96	0.851	6.80425e-302	1
CAVIN3	8.14477e-306	0.718569	0.868	0.576	2.02495e-301	1
HIST1H1C	6.29799e-305	0.748523	0.696	0.338	1.56581e-300	1
ANXA2	6.2522e-304	0.692458	0.956	0.82	1.55442e-299	1
PGRMC1	1.63481e-303	0.678406	0.907	0.635	4.06447e-299	1
C16orf89	3.45843e-303	0.540147	0.67	0.289	8.59834e-299	1
DNASE1L3	1.87987e-301	0.643492	0.601	0.247	4.67373e-297	1
ZFP36	5.44213e-301	0.751193	0.969	0.821	1.35302e-296	1
SLC4A4	1.09841e-299	0.567923	0.703	0.35	2.73086e-295	1
MRC2	2.45422e-299	0.674278	0.811	0.486	6.10169e-295	1
LGALS3BP	9.94e-299	0.706453	0.921	0.66	2.47128e-294	1
GPX8	1.76096e-298	0.610929	0.715	0.391	4.37809e-294	1
RETREG1	9.00161e-298	0.649309	0.799	0.476	2.23798e-293	1
PDIA3	1.55467e-297	0.78517	0.929	0.728	3.86522e-293	1
SSTR2	9.92844e-297	0.764018	0.588	0.265	2.46841e-292	1
ABCG2	2.63144e-295	0.505221	0.506	0.192	6.54227e-291	1
TIMP1	5.98036e-294	0.737259	0.948	0.725	1.48684e-289	1
SERF2	2.37475e-291	0.820869	0.992	0.975	5.90411e-287	1
GAP43	5.18361e-291	0.671613	0.66	0.303	1.28875e-286	1
GAS1	9.91022e-291	0.788936	0.681	0.357	2.46388e-286	1
MAGED1	8.90441e-290	0.624955	0.737	0.428	2.21381e-285	1
CTSL	1.54437e-289	0.669021	0.941	0.713	3.83961e-285	1
C2	5.88552e-289	0.515979	0.61	0.277	1.46326e-284	1
EFEMP1	5.54319e-288	0.684251	0.857	0.542	1.37815e-283	1
FRZB	3.28055e-287	0.733411	0.795	0.425	8.15611e-283	1
SEC61G	1.07693e-286	0.698016	0.938	0.792	2.67746e-282	1
IFITM3	5.58494e-286	0.732979	0.97	0.839	1.38853e-281	1
CHPF	2.50887e-284	0.628805	0.75	0.448	6.23755e-280	1
CLEC3B	7.95762e-284	0.472826	0.284	0.071	1.97842e-279	1
FBLN5	1.19434e-283	0.833891	0.603	0.303	2.96938e-279	1
HIST1H2AC	3.41933e-282	0.617696	0.687	0.332	8.50115e-278	1
TCEAL2	1.12446e-281	0.434848	0.535	0.212	2.79564e-277	1
IGFBP5	6.19774e-281	0.652558	0.839	0.458	1.54088e-276	1
SCUBE3	3.28419e-280	0.385068	0.376	0.122	8.16515e-276	1
CEBPD	8.65735e-280	0.657136	0.937	0.729	2.15239e-275	1
EGR1	5.91854e-279	0.722015	0.931	0.681	1.47147e-274	1
FOS	9.11521e-276	0.607032	0.986	0.913	2.26622e-271	1
TSPAN3	8.56334e-275	0.586719	0.889	0.645	2.12902e-270	1
ERH	2.03201e-274	0.664666	0.934	0.785	5.05198e-270	1
AKR1C3	4.42557e-274	0.648184	0.661	0.349	1.10028e-269	1
PRSS35	8.7687e-272	0.438936	0.494	0.201	2.18007e-267	1
CCN2	9.78065e-271	0.733314	0.765	0.439	2.43167e-266	1
FIBIN	1.2459e-270	0.607689	0.48	0.188	3.09756e-266	1
NKAPL	3.54245e-270	0.347886	0.357	0.109	8.80725e-266	1
GSTA4	3.22725e-268	0.439071	0.528	0.225	8.0236e-264	1
JAM2	1.0051e-266	0.737627	0.889	0.611	2.49887e-262	1
COL15A1	3.23177e-266	0.591644	0.336	0.101	8.03481e-262	1
ELOB	1.12041e-265	0.5626	0.969	0.879	2.78555e-261	1
ARF4	5.94182e-265	0.708185	0.857	0.587	1.47725e-260	1
RHOB	1.53012e-264	0.618436	0.887	0.611	3.80418e-260	1
CST3	8.04731e-262	0.627455	0.996	0.893	2.00072e-257	1
COPZ2	3.67481e-261	0.601085	0.83	0.558	9.1363e-257	1
CD151	3.14402e-260	0.60043	0.857	0.612	7.81666e-256	1
P3H4	1.42434e-259	0.562305	0.539	0.255	3.54119e-255	1
NUCKS1	2.92226e-259	0.634527	0.935	0.777	7.26532e-255	1
CRABP2	3.76577e-259	1.11254	0.85	0.615	9.36245e-255	1
MGST1	4.57253e-259	0.459664	0.373	0.12	1.13682e-254	1
BTG2	1.49553e-258	0.73296	0.913	0.657	3.71818e-254	1
CD63	8.06168e-258	0.515721	0.992	0.888	2.00429e-253	1
OGN	3.76496e-251	0.656064	0.921	0.653	9.36045e-247	1
CD59	1.49148e-250	0.540161	0.933	0.705	3.70812e-246	1
TUBB	1.58033e-250	0.810171	0.943	0.811	3.92902e-246	1
UBA52	5.39025e-249	-0.439806	0.992	0.991	1.34012e-244	1
TMED3	4.82578e-248	0.775469	0.792	0.56	1.19978e-243	1
NT5DC2	8.26446e-246	0.387277	0.345	0.112	2.05471e-241	1
SLC39A7	1.78028e-245	0.599483	0.654	0.362	4.42613e-241	1
TCEAL7	2.72767e-244	0.338151	0.436	0.163	6.78153e-240	1
PSMB5	9.63381e-244	0.535109	0.878	0.658	2.39516e-239	1
CLU	2.55253e-243	0.66622	0.965	0.781	6.3461e-239	1
RRAGA	9.65778e-242	0.47229	0.735	0.425	2.40112e-237	1
FOXP1	1.14397e-241	0.619759	0.934	0.745	2.84414e-237	1
C5orf15	1.8266e-241	0.468509	0.749	0.438	4.5413e-237	1
MOK	1.85205e-241	0.387664	0.411	0.154	4.60457e-237	1
SNHG5	5.5087e-241	-1.01269	0.766	0.847	1.36957e-236	1
FBN2	5.57831e-238	0.421646	0.434	0.174	1.38688e-233	1
CFI	1.15842e-237	0.379406	0.398	0.144	2.88007e-233	1
CSNK2B	3.01547e-237	0.573482	0.871	0.656	7.49707e-233	1
COL6A3	1.02156e-236	0.621009	0.522	0.23	2.53981e-232	1
IGFBP4	7.67328e-236	0.485544	0.75	0.457	1.90773e-231	1
ID3	2.0138e-234	0.823169	0.864	0.617	5.00672e-230	1
HSP90B1	1.34933e-233	0.662743	0.934	0.746	3.3547e-229	1
FSTL1	7.8502e-232	0.587299	0.815	0.537	1.95172e-227	1
ACTN1	1.27837e-231	0.559146	0.733	0.452	3.17827e-227	1
ARL4D	1.21619e-230	0.607641	0.718	0.417	3.02369e-226	1
LTBP4	4.09403e-230	0.737606	0.741	0.473	1.01786e-225	1
LINC00960	1.10478e-229	0.257602	0.294	0.087	2.74669e-225	1
S100A11	1.721e-229	0.650865	0.985	0.908	4.27876e-225	1
YIPF3	3.15437e-227	0.54129	0.792	0.537	7.84239e-223	1
CKAP4	1.99311e-226	0.474357	0.597	0.319	4.95526e-222	1
TMED9	1.07423e-225	0.618482	0.844	0.605	2.67075e-221	1
MORF4L2	1.73095e-225	0.497673	0.874	0.644	4.30349e-221	1
COMMD6	1.53928e-222	-0.686618	0.892	0.888	3.82696e-218	1
CD9	3.05075e-221	0.583969	0.925	0.735	7.58478e-217	1
SEC13	1.157e-220	0.499121	0.678	0.398	2.87653e-216	1
EID1	1.98196e-220	0.510036	0.949	0.812	4.92755e-216	1
DNPH1	3.27043e-219	0.590968	0.831	0.592	8.13095e-215	1
CPXM1	8.49997e-218	0.415755	0.57	0.286	2.11326e-213	1
NDUFA4L2	1.18754e-217	0.98974	0.692	0.412	2.95245e-213	1
DONSON	1.26087e-217	0.312452	0.353	0.125	3.13478e-213	1
PDZRN3	4.68268e-217	0.337363	0.494	0.21	1.16421e-212	1
SRP14	5.20276e-217	0.385186	0.981	0.943	1.29351e-212	1
LHFPL6	7.21329e-217	0.47186	0.552	0.269	1.79337e-212	1
CFH	7.54276e-217	0.560315	0.63	0.345	1.87528e-212	1
ENPP6	2.28015e-216	0.386872	0.609	0.297	5.6689e-212	1
COL5A1	5.33998e-216	0.446991	0.455	0.202	1.32763e-211	1
NDUFAF3	6.98064e-216	0.483025	0.861	0.612	1.73553e-211	1
DSTN	2.45577e-215	0.592442	0.933	0.763	6.10555e-211	1
MRPL14	4.34462e-215	0.545256	0.741	0.488	1.08016e-210	1
MAP1A	6.74598e-215	0.461276	0.526	0.261	1.67718e-210	1
SERPING1	2.57159e-214	0.470257	0.859	0.517	6.39349e-210	1
VKORC1	4.94659e-214	0.535122	0.898	0.689	1.22982e-209	1
SUMO2	5.11874e-214	0.427664	0.968	0.911	1.27262e-209	1
HIST2H2BE	6.96738e-214	0.414459	0.491	0.214	1.73223e-209	1
RCN1	1.92758e-212	0.557002	0.652	0.372	4.79234e-208	1
STXBP6	4.60883e-212	0.344857	0.449	0.181	1.14585e-207	1
P4HB	1.9604e-211	0.613947	0.901	0.725	4.87395e-207	1
MSX1	2.71351e-211	0.393004	0.545	0.257	6.74632e-207	1
PBX1	2.31265e-210	0.437934	0.661	0.378	5.74971e-206	1
OLFML3	3.28213e-210	0.607276	0.632	0.322	8.16002e-206	1
RBM42	2.00189e-208	0.451154	0.661	0.382	4.9771e-204	1
CPA4	2.26995e-208	0.781758	0.398	0.164	5.64355e-204	1
HSPA5	7.85739e-208	0.725744	0.89	0.688	1.95351e-203	1
PRDX4	2.32088e-207	0.496341	0.818	0.565	5.77016e-203	1
WNT6	3.91854e-207	0.569322	0.674	0.401	9.74228e-203	1
TMED10	5.35406e-207	0.580331	0.92	0.752	1.33113e-202	1
MEG3	6.09498e-206	0.558984	0.752	0.471	1.51533e-201	1
UQCC2	2.89701e-205	0.492926	0.776	0.522	7.20255e-201	1
MAGEH1	6.54277e-205	0.451606	0.67	0.393	1.62666e-200	1
NUCB2	6.68032e-205	0.514483	0.803	0.537	1.66086e-200	1
SOCS3	1.32515e-204	0.793089	0.743	0.475	3.2946e-200	1
SNRPC	5.00784e-204	0.478266	0.777	0.529	1.24505e-199	1
APP	8.75042e-204	0.540263	0.897	0.672	2.17553e-199	1
S100A10	1.74764e-203	0.620507	0.955	0.847	4.34498e-199	1
BLVRB	2.33369e-203	0.503523	0.844	0.606	5.80202e-199	1
EEF2	8.51499e-203	-0.776013	0.962	0.954	2.117e-198	1
DUXAP8	1.17828e-202	0.264326	0.288	0.092	2.92943e-198	1
UBB	3.61537e-202	0.441443	0.982	0.939	8.98853e-198	1
ERG28	3.84218e-202	0.55331	0.682	0.429	9.55242e-198	1
WIPI1	1.47177e-201	0.446888	0.685	0.417	3.65911e-197	1
SNAI2	3.74284e-201	0.46596	0.471	0.218	9.30546e-197	1
OSTC	4.34595e-201	0.680828	0.826	0.628	1.08049e-196	1
SPTSSA	6.28047e-201	0.48295	0.671	0.393	1.56145e-196	1
SELENOS	1.09431e-200	0.663924	0.822	0.622	2.72067e-196	1
UGT3A2	1.13845e-198	0.307323	0.397	0.155	2.83042e-194	1
SELENOT	4.77975e-198	0.470719	0.91	0.749	1.18834e-193	1
FDPS	2.0513e-197	0.737547	0.716	0.479	5.09994e-193	1
KLHDC3	3.70442e-197	0.415225	0.663	0.392	9.20993e-193	1
CETN2	4.26967e-197	0.432365	0.741	0.479	1.06153e-192	1
WDR61	1.03153e-196	0.454576	0.75	0.495	2.56458e-192	1
CD177	1.76417e-195	0.428748	0.434	0.177	4.38608e-191	1
GSTP1	5.35378e-195	0.466687	0.97	0.869	1.33106e-190	1
CUTA	7.97387e-195	0.461521	0.935	0.78	1.98246e-190	1
MESD	2.75525e-194	0.486016	0.745	0.494	6.85009e-190	1
IDI1	3.49843e-194	0.544243	0.687	0.407	8.69779e-190	1
SPINT2	1.12789e-193	0.502847	0.889	0.663	2.80415e-189	1
SFRP2	2.47551e-193	0.297306	0.945	0.726	6.1546e-189	1
SDC2	5.13962e-193	0.439835	0.85	0.573	1.27781e-188	1
PPIC	1.36593e-192	0.50518	0.861	0.627	3.39597e-188	1
TIMM17A	1.90548e-192	0.433807	0.754	0.505	4.7374e-188	1
STMN1	4.12797e-192	0.531259	0.747	0.436	1.0263e-187	1
CALU	6.13995e-192	0.593109	0.802	0.58	1.52651e-187	1
TCEAL8	9.21318e-192	0.453585	0.85	0.618	2.29058e-187	1
TOMM6	1.43887e-191	0.504526	0.905	0.76	3.57732e-187	1
CHMP2A	2.35445e-191	0.467843	0.855	0.641	5.85363e-187	1
LTBP2	2.61987e-190	0.441264	0.623	0.328	6.51351e-186	1
PAQR5	2.32099e-189	0.415163	0.37	0.154	5.77044e-185	1
HIST1H4H	5.01854e-188	0.26979	0.33	0.121	1.24771e-183	1
LSM3	5.97008e-188	0.448887	0.883	0.684	1.48428e-183	1
PSMD6	9.37579e-188	0.333786	0.594	0.315	2.33101e-183	1
FKBP7	1.24181e-187	0.385612	0.494	0.242	3.08738e-183	1
GTF2A2	1.40696e-187	0.46185	0.845	0.647	3.49798e-183	1
GLO1	2.73334e-187	0.417225	0.721	0.442	6.79563e-183	1
KCNQ1OT1	4.17552e-187	0.477436	0.707	0.41	1.03812e-182	1
SIX1	1.2145e-186	0.504724	0.761	0.495	3.01948e-182	1
POLR2I	1.62557e-186	0.625688	0.827	0.634	4.0415e-182	1
PRELP	3.02758e-186	0.429152	0.678	0.376	7.52716e-182	1
TMEM100	3.9462e-186	0.409911	0.813	0.524	9.81103e-182	1
MSMO1	2.50753e-185	0.454189	0.373	0.153	6.23421e-181	1
RAMP2	2.81925e-185	0.434408	0.816	0.565	7.00921e-181	1
GUCY1A1	1.00104e-184	0.666796	0.642	0.405	2.48878e-180	1
MAGOHB	1.02013e-184	0.361165	0.526	0.273	2.53626e-180	1
PDIA4	2.43803e-184	0.543512	0.711	0.465	6.06142e-180	1
PHGDH	2.82101e-183	0.343748	0.358	0.14	7.01359e-179	1
PSMA4	3.44211e-182	0.466651	0.847	0.627	8.55778e-178	1
SDHC	8.94233e-182	0.45586	0.842	0.642	2.22324e-177	1
COL6A2	1.01241e-181	0.512344	0.871	0.621	2.51705e-177	1
EEF1D	2.66469e-181	-0.545442	0.961	0.946	6.62496e-177	1
RND3	3.62527e-181	0.360074	0.64	0.352	9.01315e-177	1
VBP1	7.87998e-181	0.433577	0.654	0.398	1.95912e-176	1
GLRX5	1.6192e-180	0.512753	0.75	0.519	4.02564e-176	1
ITGA10	3.4969e-180	0.484448	0.484	0.235	8.69398e-176	1
SELENOM	4.07525e-180	0.540553	0.906	0.726	1.01319e-175	1
COPZ1	7.00552e-180	0.407668	0.804	0.558	1.74171e-175	1
CERS2	1.58992e-179	0.429669	0.745	0.5	3.95287e-175	1
PSMB7	5.46629e-179	0.463257	0.852	0.669	1.35903e-174	1
SPCS1	7.82206e-179	0.418283	0.926	0.772	1.94472e-174	1
C1S	1.54158e-178	0.475374	0.811	0.526	3.83268e-174	1
NFE2L1	1.39741e-177	0.448557	0.724	0.466	3.47424e-173	1
TMEM9	2.2923e-177	0.390126	0.718	0.456	5.69912e-173	1
RPN2	3.30056e-177	0.472884	0.827	0.602	8.20585e-173	1
POSTN	3.44209e-177	0.335518	0.25	0.077	8.55771e-173	1
PHLDA1	7.24985e-177	0.845707	0.422	0.197	1.80246e-172	1
MIR99AHG	8.97083e-177	0.445102	0.606	0.324	2.23033e-172	1
CACNA2D3	9.22806e-176	0.269604	0.349	0.136	2.29428e-171	1
FBN1	1.15184e-175	0.514974	0.49	0.25	2.86372e-171	1
SEZ6L2	2.06187e-175	0.386196	0.525	0.27	5.12623e-171	1
C14orf119	5.01913e-175	0.354957	0.637	0.373	1.24786e-170	1
ALCAM	9.00776e-175	0.447249	0.708	0.438	2.23951e-170	1
SMPDL3A	1.44025e-174	0.344385	0.471	0.225	3.58075e-170	1
MRPS18A	4.54873e-174	0.307617	0.529	0.273	1.13091e-169	1
NGRN	6.54617e-174	0.561273	0.799	0.61	1.62751e-169	1
TMCO1	1.4718e-173	0.487884	0.867	0.675	3.65919e-169	1
MRPL17	5.61638e-173	0.378614	0.61	0.355	1.39634e-168	1
NOP53	6.33492e-173	-0.643904	0.886	0.883	1.57499e-168	1
LAMP5	3.24104e-172	0.367954	0.33	0.125	8.05788e-168	1
OAZ1	4.69737e-172	-0.671807	0.911	0.914	1.16786e-167	1
SEC23A	5.29139e-172	0.319686	0.539	0.285	1.31555e-167	1
ISYNA1	9.20314e-172	0.572862	0.818	0.581	2.28808e-167	1
PCCA-DT	1.62433e-171	0.385797	0.567	0.321	4.0384e-167	1
EGFL6	2.04614e-171	0.386119	0.634	0.311	5.0871e-167	1
TMEM167A	3.75751e-171	0.443244	0.824	0.61	9.34192e-167	1
MRPS21	8.24636e-171	0.449157	0.924	0.756	2.05021e-166	1
G6PD	9.00026e-171	0.370434	0.395	0.174	2.23765e-166	1
UQCRB	9.22155e-171	-0.60516	0.958	0.952	2.29266e-166	1
TCN2	2.09843e-170	0.308705	0.536	0.271	5.21711e-166	1
RO60	2.91615e-170	0.383675	0.698	0.442	7.25012e-166	1
SNRPE	4.11856e-170	0.434049	0.915	0.756	1.02396e-165	1
FKBP5	6.54632e-170	0.278943	0.378	0.159	1.62754e-165	1
NAA10	1.68318e-169	0.41458	0.816	0.597	4.18471e-165	1
SH3BP5	3.46666e-169	0.369638	0.716	0.438	8.61881e-165	1
SLC6A20	5.8778e-169	0.288445	0.388	0.163	1.46134e-164	1
ATP5MPL	1.62853e-168	0.539334	0.96	0.867	4.04886e-164	1
OLFML1	5.80551e-168	0.342378	0.592	0.325	1.44337e-163	1
MAGEF1	7.2164e-168	0.407539	0.632	0.39	1.79414e-163	1
OLFML2B	9.21403e-168	0.4579	0.62	0.369	2.29079e-163	1
MORF4L1	2.00823e-167	0.47103	0.941	0.838	4.99285e-163	1
PIGT	1.05256e-166	0.381514	0.708	0.447	2.61686e-162	1
FLRT3	1.69555e-166	0.282846	0.371	0.154	4.21548e-162	1
IFI27L2	2.48359e-166	0.639266	0.743	0.533	6.17471e-162	1
HACD3	2.89542e-166	0.401893	0.679	0.426	7.1986e-162	1
YBX3	2.59302e-165	0.533669	0.926	0.763	6.44677e-161	1
APOC1	4.58862e-165	0.257739	0.833	0.506	1.14082e-160	1
ARMCX2	5.53718e-165	0.341114	0.58	0.327	1.37665e-160	1
ATP6AP2	1.65486e-164	0.411464	0.862	0.64	4.11432e-160	1
ATOX1	4.69633e-164	0.41	0.891	0.699	1.1676e-159	1
GPRC5C	1.13357e-163	0.352915	0.564	0.313	2.81829e-159	1
AHSA1	4.10552e-163	0.361834	0.659	0.409	1.02071e-158	1
YIF1A	5.79494e-163	0.4706	0.768	0.558	1.44074e-158	1
POLR2L	6.20006e-163	0.465182	0.938	0.837	1.54146e-158	1
ATP6AP1	3.61523e-162	0.42856	0.738	0.498	8.98819e-158	1
EDF1	1.14367e-161	0.445762	0.956	0.867	2.8434e-157	1
TFG	1.21129e-160	0.412306	0.758	0.532	3.01152e-156	1
SRP19	6.29913e-160	0.372268	0.714	0.47	1.56609e-155	1
RHOA	1.07295e-159	0.489486	0.941	0.825	2.66757e-155	1
PTGFRN	1.39084e-159	0.309286	0.415	0.196	3.4579e-155	1
TRAPPC2B	1.49436e-159	0.253358	0.421	0.192	3.71529e-155	1
BEX1	1.92777e-159	0.310799	0.35	0.143	4.79282e-155	1
FXYD1	1.99405e-159	0.486508	0.778	0.508	4.9576e-155	1
TRIM27	2.70155e-159	0.287337	0.424	0.199	6.71659e-155	1
PDLIM7	4.26117e-159	0.463126	0.669	0.442	1.05941e-154	1
SEMA3B	2.37087e-158	0.421667	0.593	0.346	5.89445e-154	1
DMAC1	4.76072e-158	0.397301	0.773	0.554	1.18361e-153	1
NAV1	1.32436e-157	0.371433	0.491	0.261	3.29261e-153	1
EMILIN1	2.52513e-157	0.30889	0.339	0.14	6.27797e-153	1
CSRP2	3.1323e-157	0.597478	0.603	0.354	7.78752e-153	1
PLD3	3.65249e-157	0.411665	0.853	0.607	9.08082e-153	1
SRI	3.83172e-157	0.39748	0.847	0.625	9.52642e-153	1
CSRP1	8.0662e-157	0.428398	0.698	0.453	2.00542e-152	1
CHN1	6.59412e-156	0.305904	0.471	0.234	1.63943e-151	1
PPP4R2	1.03351e-155	0.324344	0.526	0.288	2.56952e-151	1
MANF	5.04206e-155	0.449193	0.71	0.478	1.25356e-150	1
DUT	1.55677e-154	0.509513	0.879	0.701	3.87044e-150	1
CFB	2.51786e-154	0.489703	0.422	0.195	6.25991e-150	1
TMTC1	5.87481e-154	0.373181	0.541	0.295	1.4606e-149	1
PFDN6	7.03347e-154	0.335299	0.593	0.349	1.74866e-149	1
NPC2	7.96898e-154	0.374233	0.98	0.871	1.98125e-149	1
FHL2	2.47672e-153	0.275902	0.319	0.126	6.15761e-149	1
IFITM2	3.39033e-153	0.454595	0.909	0.701	8.42903e-149	1
EHD1	3.59882e-153	0.340261	0.625	0.363	8.94739e-149	1
HEXA	5.2183e-153	0.411507	0.701	0.459	1.29737e-148	1
CD99	1.02607e-152	0.401057	0.917	0.747	2.55101e-148	1
ROMO1	1.5555e-152	0.402532	0.925	0.763	3.86728e-148	1
ETFA	1.63314e-152	0.385011	0.686	0.46	4.06032e-148	1
KLF2	4.37028e-152	0.732478	0.673	0.435	1.08654e-147	1
SURF4	5.6584e-152	0.453302	0.71	0.495	1.40679e-147	1
APOLD1	1.10487e-151	0.393069	0.284	0.108	2.74693e-147	1
AP2M1	2.71185e-151	0.429502	0.892	0.733	6.7422e-147	1
MYL9	2.40867e-150	0.461973	0.836	0.607	5.98843e-146	1
TGFB1I1	4.54552e-150	0.378635	0.548	0.318	1.13011e-145	1
IFI27L1	9.06988e-150	0.423135	0.558	0.341	2.25495e-145	1
H19	1.14017e-149	0.450884	0.223	0.071	2.83468e-145	1
BMP4	2.39771e-149	0.44306	0.599	0.361	5.96119e-145	1
TMEM50B	4.26257e-149	0.342816	0.71	0.462	1.05976e-144	1
SIL1	1.25737e-148	0.366393	0.602	0.367	3.12608e-144	1
ELP5	1.7204e-148	0.282206	0.522	0.284	4.27726e-144	1
SNRPA1	2.53072e-148	0.351469	0.531	0.298	6.29187e-144	1
MXRA5	3.06457e-148	0.280964	0.326	0.134	7.61914e-144	1
TMEM45A	3.88067e-148	0.292381	0.432	0.215	9.64812e-144	1
BAMBI	5.96912e-148	0.482384	0.477	0.253	1.48404e-143	1
GLT8D2	9.63871e-148	0.352595	0.633	0.387	2.39638e-143	1
MPZL2	1.12935e-147	0.389878	0.559	0.324	2.8078e-143	1
JUN	1.16495e-147	0.405704	0.946	0.793	2.89631e-143	1
C1R	1.23899e-147	0.540791	0.653	0.416	3.08038e-143	1
AOX1	1.40567e-147	0.358184	0.631	0.37	3.49477e-143	1
MYL6	1.43497e-147	0.335122	0.986	0.959	3.56762e-143	1
SKP1	1.02167e-146	0.349608	0.964	0.881	2.54007e-142	1
PSMA3	1.44378e-146	0.344374	0.748	0.507	3.58952e-142	1
EIF4A1	1.47472e-146	0.354855	0.967	0.893	3.66644e-142	1
TMEM251	2.44773e-146	0.302345	0.45	0.23	6.08555e-142	1
DKK3	2.47007e-146	0.348045	0.662	0.396	6.14109e-142	1
ITIH5	2.48975e-146	0.31004	0.432	0.21	6.19002e-142	1
PSMC1	8.60115e-146	0.396042	0.751	0.538	2.13842e-141	1
GGH	2.14077e-145	0.318885	0.439	0.217	5.32237e-141	1
VCAM1	5.14843e-145	0.298072	0.291	0.113	1.28e-140	1
SIVA1	6.40919e-145	0.59311	0.814	0.652	1.59345e-140	1
SULF2	7.23531e-145	0.415037	0.718	0.475	1.79884e-140	1
PKP2	8.46472e-145	0.340273	0.348	0.151	2.1045e-140	1
ALDH9A1	9.18865e-145	0.341105	0.647	0.405	2.28448e-140	1
ARL1	9.40071e-145	0.377177	0.702	0.475	2.3372e-140	1
FLNB	1.22578e-144	0.381773	0.615	0.38	3.04752e-140	1
PNMA6A	2.03893e-144	0.292229	0.351	0.158	5.06918e-140	1
LINC00665	2.5571e-144	0.281177	0.391	0.186	6.35747e-140	1
F3	6.79812e-144	0.348343	0.496	0.258	1.69015e-139	1
CINP	1.63402e-143	0.362494	0.564	0.34	4.06251e-139	1
COLEC12	2.46303e-143	0.428322	0.575	0.351	6.12359e-139	1
RHEB	3.95919e-143	0.517619	0.89	0.732	9.84333e-139	1
CGGBP1	5.61923e-143	0.26137	0.536	0.292	1.39705e-138	1
GAS5	6.93393e-143	-0.643825	0.887	0.882	1.72391e-138	1
CTSH	1.11904e-142	0.388774	0.756	0.511	2.78217e-138	1
DPYSL3	1.48301e-142	0.339275	0.449	0.231	3.68705e-138	1
NDN	2.75456e-142	0.336575	0.73	0.491	6.84839e-138	1
COMMD4	2.89879e-142	0.338261	0.563	0.328	7.20698e-138	1
GORASP2	4.45545e-142	0.349905	0.599	0.373	1.10771e-137	1
PRDX6	6.67041e-142	0.405831	0.878	0.704	1.6584e-137	1
FMO1	8.27377e-142	0.255615	0.355	0.154	2.05703e-137	1
FKBP3	9.45219e-142	0.336757	0.699	0.452	2.35e-137	1
NME1	1.16054e-141	0.442402	0.849	0.643	2.88534e-137	1
CXorf40B	1.25468e-141	0.258755	0.38	0.179	3.11937e-137	1
SLC35B2	1.64806e-141	0.269169	0.457	0.235	4.0974e-137	1
PLXNA2	2.08427e-141	0.3141	0.355	0.161	5.18192e-137	1
TAF11	2.68257e-141	0.323767	0.541	0.307	6.66942e-137	1
CERCAM	2.94234e-141	0.332223	0.337	0.151	7.31524e-137	1
MLEC	8.34176e-141	0.391953	0.701	0.48	2.07393e-136	1
GOLGA2	1.86498e-140	0.344896	0.494	0.278	4.63672e-136	1
TMEM263	2.94215e-140	0.305228	0.511	0.286	7.31477e-136	1
VCP	4.93002e-140	0.35051	0.725	0.487	1.2257e-135	1
IKBIP	6.34963e-140	0.336102	0.481	0.263	1.57865e-135	1
RWDD4	6.51122e-140	0.456287	0.49	0.275	1.61882e-135	1
COPB2	4.47954e-139	0.315934	0.553	0.322	1.1137e-134	1
TAGLN2	5.18376e-139	0.630957	0.736	0.519	1.28879e-134	1
EFEMP2	1.61105e-138	0.388155	0.794	0.556	4.00539e-134	1
COMMD2	1.83279e-138	0.291086	0.536	0.304	4.55669e-134	1
SELENBP1	2.11644e-138	0.371465	0.627	0.385	5.26189e-134	1
MTHFS	3.32374e-138	0.312633	0.562	0.338	8.26347e-134	1
TUBB6	3.74369e-138	0.401237	0.592	0.361	9.30755e-134	1
HMGB3	9.05502e-138	0.323978	0.39	0.185	2.25126e-133	1
UCHL1	1.0996e-137	0.332079	0.479	0.238	2.73383e-133	1
FAU	1.34845e-137	-0.283095	0.994	0.993	3.35253e-133	1
SQSTM1	2.04301e-137	0.388585	0.905	0.724	5.07932e-133	1
TMEM165	2.71183e-137	0.427646	0.632	0.41	6.74216e-133	1
ILK	2.8463e-137	0.314798	0.638	0.392	7.07646e-133	1
TMOD3	3.14329e-137	0.408945	0.678	0.467	7.81484e-133	1
PHACTR2	3.37621e-137	0.367413	0.766	0.516	8.39394e-133	1
BEX4	4.65084e-136	0.327897	0.761	0.514	1.15629e-131	1
IGF1	1.50279e-135	0.346601	0.284	0.111	3.73623e-131	1
MMP14	2.25715e-135	0.469465	0.683	0.459	5.61172e-131	1
TMEM183A	3.35493e-135	0.330429	0.669	0.45	8.34104e-131	1
RAB11A	1.61456e-134	0.338993	0.842	0.657	4.01413e-130	1
SLC25A4	2.17614e-134	0.415441	0.607	0.396	5.41031e-130	1
RTRAF	2.94737e-134	0.363888	0.87	0.707	7.32776e-130	1
P3H3	1.63231e-133	0.292082	0.379	0.184	4.05825e-129	1
DUSP1	4.66255e-133	0.371995	0.951	0.797	1.1592e-128	1
IMP3	5.10725e-133	0.385613	0.735	0.535	1.26977e-128	1
NR2F2	1.2377e-132	0.39275	0.669	0.438	3.07717e-128	1
FKBP10	2.04448e-132	0.402898	0.65	0.432	5.08298e-128	1
CCS	3.73252e-132	0.301429	0.609	0.374	9.27979e-128	1
SNRPB2	4.15905e-132	0.347545	0.844	0.662	1.03402e-127	1
UBC	4.22767e-132	0.370872	0.986	0.937	1.05108e-127	1
SLC25A11	7.64446e-132	0.298017	0.629	0.397	1.90057e-127	1
TPT1	8.39999e-132	-0.388001	0.996	0.998	2.08841e-127	1
ARPP19	1.0052e-131	0.355545	0.721	0.507	2.49914e-127	1
ASPH	3.28542e-131	0.328661	0.609	0.382	8.16822e-127	1
MRPL3	3.3938e-131	0.32276	0.638	0.418	8.43768e-127	1
UNC50	3.58693e-131	0.269609	0.545	0.31	8.91782e-127	1
MTCH1	4.93272e-131	0.418234	0.738	0.535	1.22637e-126	1
STAT3	2.71181e-130	0.335528	0.679	0.443	6.74211e-126	1
WDR86	5.01435e-130	0.360912	0.474	0.268	1.24667e-125	1
COL2A1	1.25377e-129	0.392478	0.449	0.243	3.11712e-125	1
NEDD8	1.60497e-129	0.333475	0.93	0.8	3.99027e-125	1
MCL1	7.93164e-129	0.280875	0.905	0.719	1.97197e-124	1
RPAIN	9.95263e-129	0.295284	0.629	0.398	2.47442e-124	1
MNAT1	2.66918e-128	0.254856	0.492	0.271	6.63612e-124	1
CTHRC1	2.73679e-128	0.263569	0.29	0.12	6.80421e-124	1
DAD1	4.037e-128	0.341334	0.891	0.725	1.00368e-123	1
TOR1A	8.37168e-128	0.262033	0.469	0.256	2.08137e-123	1
COPG1	1.44697e-127	0.313958	0.501	0.289	3.59747e-123	1
HSP90AA1	2.10741e-127	0.358795	0.973	0.915	5.23945e-123	1
PSMA6	2.80496e-127	0.307459	0.815	0.605	6.97369e-123	1
ALDH3A2	1.33311e-126	0.320247	0.547	0.328	3.31437e-122	1
SULT1A1	1.40443e-126	0.336769	0.682	0.462	3.4917e-122	1
KDELR2	1.7278e-126	0.366335	0.826	0.625	4.29567e-122	1
ZFAS1	3.17143e-126	-0.518834	0.894	0.877	7.88481e-122	1
TUBB2A	3.50725e-126	0.294917	0.469	0.251	8.71973e-122	1
POLR2G	7.69782e-126	0.323581	0.761	0.545	1.91383e-121	1
AEBP1	9.001e-126	0.303368	0.551	0.306	2.23783e-121	1
COX16	1.07492e-125	0.374827	0.835	0.661	2.67246e-121	1
LMNA	1.31084e-125	0.271137	0.883	0.685	3.25901e-121	1
CREB3L2	1.59046e-125	0.355375	0.625	0.407	3.9542e-121	1
SEC61B	1.97257e-125	0.420962	0.924	0.816	4.90419e-121	1
SOD3	3.37712e-125	0.326535	0.644	0.408	8.3962e-121	1
SRA1	3.50132e-125	0.357873	0.658	0.456	8.70498e-121	1
TNNT2	4.56519e-125	0.538241	0.718	0.475	1.135e-120	1
AP3S1	5.60932e-125	0.344848	0.755	0.554	1.39459e-120	1
ARMCX6	9.45647e-125	0.298518	0.555	0.335	2.35107e-120	1
GADD45B	1.01758e-124	0.455346	0.846	0.654	2.52991e-120	1
PSMA1	1.12823e-124	0.325484	0.85	0.655	2.80501e-120	1
LGMN	1.15941e-124	0.3945	0.555	0.324	2.88251e-120	1
ING2	1.47043e-124	0.366845	0.445	0.246	3.65578e-120	1
EIF2B2	2.18892e-124	0.258523	0.442	0.237	5.4421e-120	1
STIMATE	2.28382e-124	0.263646	0.403	0.199	5.67803e-120	1
FZD7	3.14202e-124	0.336874	0.485	0.268	7.81169e-120	1
TXNDC17	6.44947e-124	0.296684	0.733	0.507	1.60347e-119	1
NQO1	7.48691e-124	0.345692	0.565	0.348	1.8614e-119	1
EMC6	8.43277e-124	0.30426	0.644	0.431	2.09655e-119	1
BCAP31	2.44252e-123	0.354419	0.884	0.706	6.07259e-119	1
SLC38A2	2.59601e-123	0.497833	0.804	0.581	6.4542e-119	1
CTSV	3.15665e-123	0.283744	0.291	0.123	7.84806e-119	1
TSC22D1	6.85131e-123	0.482392	0.931	0.678	1.70337e-118	1
FADS2	8.31071e-123	0.397012	0.397	0.212	2.06621e-118	1
MDFI	9.02039e-123	0.489887	0.595	0.399	2.24265e-118	1
CALR	2.30578e-122	0.380142	0.93	0.784	5.73264e-118	1
ARHGDIB	2.64016e-122	-1.09514	0.137	0.352	6.56396e-118	1
KCNE4	3.12869e-122	0.252968	0.363	0.173	7.77855e-118	1
RING1	3.72742e-122	0.261954	0.507	0.287	9.2671e-118	1
ALDH1A2	3.99755e-122	-0.706118	0.045	0.252	9.93872e-118	1
HAX1	5.87814e-122	0.337935	0.769	0.571	1.46142e-117	1
ANXA3	6.785e-122	0.322142	0.444	0.244	1.68689e-117	1
LMO4	9.42054e-122	0.412384	0.78	0.55	2.34214e-117	1
GPX4	1.41119e-121	-0.559153	0.769	0.809	3.5085e-117	1
EGFLAM	2.15058e-121	0.375254	0.558	0.356	5.34676e-117	1
BRK1	3.00808e-121	0.321919	0.929	0.817	7.47868e-117	1
CDK4	5.20954e-121	0.361536	0.736	0.54	1.2952e-116	1
PLTP	6.5323e-121	0.416597	0.68	0.441	1.62406e-116	1
OLFML2A	1.88053e-120	0.358046	0.553	0.34	4.67536e-116	1
ARL4A	5.04261e-120	0.296068	0.725	0.469	1.25369e-115	1
DAB2	5.85039e-120	0.363064	0.813	0.588	1.45452e-115	1
PSMD8	2.63004e-119	0.332935	0.817	0.642	6.5388e-115	1
FZD2	4.20604e-119	0.294646	0.495	0.289	1.04571e-114	1
HIST1H4E	8.21453e-119	0.25009	0.222	0.082	2.0423e-114	1
SQLE	3.58786e-118	0.290272	0.369	0.183	8.92015e-114	1
PMP22	4.59646e-118	0.278879	0.697	0.456	1.14277e-113	1
ZNF22	7.01233e-118	0.318923	0.511	0.306	1.7434e-113	1
ZDHHC3	7.55268e-118	0.30476	0.506	0.303	1.87775e-113	1
KDELR3	7.72513e-118	0.30015	0.42	0.23	1.92062e-113	1
HNRNPA3	1.02072e-117	0.402495	0.862	0.723	2.53771e-113	1
RNF7	1.3141e-117	0.355053	0.812	0.648	3.26711e-113	1
NELFE	1.36731e-117	0.279834	0.576	0.361	3.39941e-113	1
SDHAF1	2.69959e-117	0.274687	0.407	0.219	6.71172e-113	1
MPC2	3.28261e-117	0.400435	0.895	0.718	8.16123e-113	1
C6orf89	3.57476e-117	0.280225	0.491	0.286	8.88756e-113	1
H1F0	4.15308e-117	0.392427	0.55	0.336	1.03254e-112	1
YBX1	4.42098e-117	-0.501866	0.917	0.906	1.09914e-112	1
GJB6	5.82166e-117	0.403601	0.333	0.152	1.44738e-112	1
SERPINF1	9.38991e-117	0.50556	0.691	0.431	2.33452e-112	1
MRPL16	1.82128e-116	0.26864	0.647	0.426	4.52807e-112	1
TMEM108	3.8244e-116	0.28694	0.469	0.26	9.50822e-112	1
PDHB	4.37867e-116	0.260586	0.602	0.376	1.08862e-111	1
CHMP2B	4.38523e-116	0.270033	0.592	0.367	1.09026e-111	1
TFPT	5.58398e-116	0.275513	0.528	0.316	1.38829e-111	1
VSTM4	9.85323e-116	0.277834	0.434	0.24	2.44971e-111	1
FOXC2	1.21693e-115	0.438695	0.582	0.372	3.02553e-111	1
ACTR10	1.70309e-115	0.254085	0.614	0.383	4.23423e-111	1
FMOD	3.64005e-115	0.350024	0.667	0.447	9.0499e-111	1
FGL2	5.0968e-115	0.56838	0.901	0.675	1.26717e-110	1
PRCC	5.23339e-115	0.264054	0.483	0.284	1.30112e-110	1
THSD4	5.6062e-115	0.451719	0.891	0.642	1.39381e-110	1
PSMB6	9.49923e-115	0.288217	0.81	0.613	2.3617e-110	1
LDOC1	1.58086e-114	0.268073	0.405	0.22	3.93033e-110	1
NFKBIZ	3.39759e-114	0.292851	0.695	0.459	8.4471e-110	1
SLC35B1	1.66444e-113	0.277578	0.551	0.342	4.13814e-109	1
PSME2	1.73036e-113	0.316031	0.745	0.535	4.30202e-109	1
CCNL1	2.67571e-113	0.38455	0.813	0.605	6.65236e-109	1
MRPL22	3.6415e-113	0.281032	0.643	0.435	9.0535e-109	1
ADIPOR1	4.33308e-113	0.258915	0.639	0.421	1.07729e-108	1
PCNA	4.93828e-113	0.38517	0.529	0.318	1.22775e-108	1
SNHG6	5.27079e-113	-0.468588	0.867	0.851	1.31042e-108	1
COPA	1.24827e-112	0.340652	0.631	0.433	3.10344e-108	1
MRPL51	1.46788e-112	0.345054	0.859	0.694	3.64945e-108	1
ECEL1	2.59241e-112	0.335499	0.199	0.071	6.44525e-108	1
MRPS11	4.42382e-112	0.287966	0.61	0.404	1.09985e-107	1
RAD23B	5.88786e-112	0.283148	0.675	0.468	1.46384e-107	1
CLEC1A	1.03417e-111	0.255177	0.471	0.263	2.57114e-107	1
PFDN2	1.21844e-111	0.351587	0.756	0.582	3.02929e-107	1
NDUFB1	1.31192e-111	0.368795	0.951	0.823	3.26169e-107	1
LSM2	3.70874e-111	0.280972	0.708	0.499	9.22068e-107	1
MMAB	3.72464e-111	0.303647	0.515	0.321	9.26021e-107	1
ZFYVE21	4.19312e-111	0.321263	0.627	0.43	1.04249e-106	1
SCAMP3	9.76544e-111	0.262125	0.537	0.335	2.42788e-106	1
USP11	1.16504e-110	0.269215	0.519	0.312	2.89652e-106	1
ALDH2	1.36674e-110	0.327886	0.896	0.693	3.39799e-106	1
MAP3K13	2.34318e-110	0.306508	0.711	0.501	5.8256e-106	1
DSP	4.26483e-110	0.308272	0.635	0.405	1.06032e-105	1
TAF7	4.93565e-110	0.300929	0.818	0.635	1.2271e-105	1
TMED2	1.03643e-109	0.33828	0.863	0.71	2.57678e-105	1
SOX4	1.99167e-109	0.398815	0.662	0.442	4.95168e-105	1
TMEM147	2.22396e-109	0.368366	0.86	0.688	5.5292e-105	1
ALDH7A1	3.07703e-109	0.349594	0.701	0.485	7.65011e-105	1
SRM	5.74884e-109	0.268387	0.571	0.363	1.42928e-104	1
CD47	1.14477e-108	0.288483	0.681	0.477	2.84612e-104	1
ARMCX3	1.59723e-108	0.290239	0.628	0.416	3.97102e-104	1
NOP10	2.04958e-108	0.301124	0.874	0.719	5.09568e-104	1
C1QBP	8.54715e-108	0.288934	0.798	0.605	2.12499e-103	1
CRTAP	8.84377e-108	0.333836	0.805	0.611	2.19874e-103	1
VSIR	1.00403e-107	-0.512869	0.168	0.378	2.49622e-103	1
SAR1B	1.23382e-107	0.252925	0.504	0.303	3.06751e-103	1
C11orf58	1.56142e-107	0.281451	0.891	0.722	3.88201e-103	1
AP2S1	2.67435e-107	0.317411	0.867	0.704	6.64896e-103	1
MCAM	2.91437e-107	0.26757	0.388	0.205	7.24572e-103	1
SLC7A14-AS1	7.69918e-107	0.639502	0.415	0.23	1.91417e-102	1
HSPA1A	2.26154e-106	0.313461	0.813	0.589	5.62264e-102	1
SLIRP	3.59297e-106	0.334408	0.911	0.754	8.93284e-102	1
DYNLRB1	6.06404e-106	0.296133	0.872	0.699	1.50764e-101	1
SSB	6.46436e-106	0.295444	0.842	0.651	1.60717e-101	1
KLF6	7.44491e-106	0.423505	0.854	0.662	1.85095e-101	1
CDCA4	1.59632e-105	0.251091	0.267	0.116	3.96877e-101	1
ASS1	2.19151e-105	0.362056	0.664	0.453	5.44852e-101	1
TNNC1	2.90657e-105	0.897477	0.596	0.411	7.22632e-101	1
UQCRQ	4.74932e-105	0.31788	0.957	0.84	1.18078e-100	1
ACSL3	6.95858e-105	0.274927	0.607	0.394	1.73004e-100	1
CBR1	9.78002e-105	0.313007	0.7	0.494	2.43151e-100	1
RTL8C	2.46923e-104	0.308072	0.764	0.566	6.139e-100	1
ARPC5L	2.97959e-104	0.267836	0.575	0.375	7.40786e-100	1
ADORA2B	7.02335e-104	0.255652	0.44	0.252	1.74615e-99	1
PSMA7	8.03585e-104	0.34927	0.933	0.823	1.99787e-99	1
ATP5MC3	8.57987e-104	0.32783	0.952	0.819	2.13313e-99	1
TAPBP	1.58131e-103	0.281339	0.736	0.532	3.93145e-99	1
DDX24	1.88645e-103	0.293791	0.753	0.562	4.69009e-99	1
GOSR2	1.89172e-103	0.271666	0.469	0.282	4.70318e-99	1
TXNDC5	2.63661e-103	0.271115	0.454	0.268	6.55514e-99	1
SELENOH	3.48501e-103	0.304096	0.904	0.758	8.66444e-99	1
TMEM30B	3.81659e-103	0.317724	0.538	0.343	9.4888e-99	1
SEPTIN2	4.27578e-103	0.325662	0.785	0.605	1.06305e-98	1
MATK	5.89375e-103	-0.373817	0.025	0.196	1.46531e-98	1
SNF8	7.20147e-103	0.338021	0.756	0.589	1.79043e-98	1
SEC31A	7.49519e-103	0.304733	0.552	0.353	1.86345e-98	1
HMGCS1	8.11841e-103	0.345826	0.402	0.224	2.0184e-98	1
LAPTM5	9.35176e-103	-1.02035	0.085	0.28	2.32503e-98	1
HCST	1.06039e-102	-1.10856	0.051	0.23	2.63634e-98	1
CREB3	1.64333e-102	0.279468	0.499	0.31	4.08564e-98	1
RNASEH2C	2.52974e-102	0.311684	0.811	0.608	6.28945e-98	1
KLC1	4.09686e-102	0.293218	0.523	0.336	1.01856e-97	1
CHID1	4.82958e-102	0.289846	0.67	0.466	1.20073e-97	1
ANXA4	5.37048e-102	0.304303	0.738	0.525	1.33521e-97	1
PRKRA	7.19622e-102	0.276314	0.576	0.38	1.78913e-97	1
YWHAE	1.10193e-101	0.286723	0.915	0.763	2.73963e-97	1
DPM2	1.30945e-101	0.253341	0.486	0.295	3.25555e-97	1
RPN1	1.65349e-101	0.305684	0.7	0.498	4.1109e-97	1
SLC7A2	2.90665e-101	0.288531	0.509	0.306	7.22651e-97	1
CLEC2B	3.42747e-101	0.307778	0.884	0.711	8.52138e-97	1
AMOTL2	4.34564e-101	0.287043	0.467	0.28	1.08041e-96	1
NDUFA8	1.96518e-100	0.309961	0.772	0.576	4.88583e-96	1
EMC7	2.47015e-100	0.300827	0.757	0.563	6.14129e-96	1
TCEAL4	2.60248e-100	0.308595	0.851	0.663	6.47028e-96	1
TMBIM4	2.87225e-100	0.302096	0.904	0.75	7.14099e-96	1
TXN	3.61838e-100	0.399034	0.911	0.766	8.99601e-96	1
CXCL1	4.34646e-100	0.588747	0.175	0.062	1.08062e-95	1
TMED7	5.72937e-100	0.263508	0.608	0.408	1.42443e-95	1
ADH5	6.31764e-100	0.252	0.548	0.347	1.57069e-95	1
PDCD6	2.06273e-99	0.288639	0.813	0.635	5.12835e-95	1
HSPA1B	2.54976e-99	0.303583	0.691	0.472	6.33922e-95	1
BLVRA	5.9883e-99	0.280682	0.568	0.369	1.48881e-94	1
MAP1B	8.46553e-99	0.320887	0.661	0.455	2.1047e-94	1
TIPRL	1.09824e-98	0.261733	0.503	0.318	2.73044e-94	1
DNAJB11	2.03273e-98	0.253396	0.629	0.424	5.05378e-94	1
PGK1	2.59078e-98	0.276389	0.882	0.723	6.44119e-94	1
RRBP1	2.86044e-98	0.371014	0.536	0.347	7.11162e-94	1
RABAC1	3.6049e-98	0.3344	0.862	0.708	8.96251e-94	1
CAPNS1	4.16279e-98	0.335946	0.763	0.586	1.03495e-93	1
HRCT1	1.62939e-97	0.253018	0.436	0.252	4.051e-93	1
SSR2	1.80167e-97	0.383926	0.923	0.83	4.47932e-93	1
CCPG1	2.91553e-97	0.269733	0.618	0.412	7.24858e-93	1
UQCR11	3.48788e-97	-0.509079	0.94	0.887	8.67157e-93	1
MTX1	1.17673e-96	0.255317	0.511	0.323	2.9256e-92	1
NDUFB6	1.18506e-96	0.28503	0.807	0.626	2.94631e-92	1
SHC1	1.59544e-96	0.265647	0.508	0.318	3.96659e-92	1
PPP4C	7.29153e-96	0.25349	0.708	0.513	1.81282e-91	1
ANAPC11	8.11423e-96	0.323119	0.898	0.734	2.01736e-91	1
ADRB2	1.03881e-95	0.267332	0.297	0.143	2.5827e-91	1
LAMP1	4.02044e-95	0.28463	0.766	0.583	9.99563e-91	1
DMKN	9.86714e-95	0.325399	0.652	0.471	2.45317e-90	1
SUMO1	1.19309e-94	0.255922	0.863	0.705	2.96626e-90	1
MLF2	1.82602e-94	0.308384	0.735	0.566	4.53986e-90	1
ATP5PF	1.89738e-94	0.2849	0.945	0.829	4.71727e-90	1
TRIP6	1.98162e-94	0.267905	0.722	0.525	4.92672e-90	1
CDK2AP1	4.93217e-94	0.271328	0.612	0.419	1.22624e-89	1
HNRNPAB	6.99732e-94	0.261305	0.64	0.446	1.73967e-89	1
PRELID1	9.26538e-94	0.321385	0.849	0.708	2.30356e-89	1
WWTR1	3.7016e-93	0.25155	0.526	0.33	9.20291e-89	1
OBSL1	7.43859e-93	0.253666	0.439	0.26	1.84938e-88	1
TNFRSF1A	1.1614e-92	0.278912	0.689	0.493	2.88748e-88	1
DDX39B	1.87022e-92	0.2514	0.642	0.44	4.64973e-88	1
GLMP	2.32496e-92	0.257972	0.484	0.302	5.78031e-88	1
ADD3	2.71777e-92	0.26543	0.766	0.546	6.75693e-88	1
NDUFS6	4.77593e-92	0.289628	0.895	0.731	1.18739e-87	1
C1orf43	5.42606e-92	0.300164	0.797	0.623	1.34903e-87	1
KDELR1	9.63066e-92	0.297059	0.8	0.626	2.39437e-87	1
ATP6V0E1	1.4672e-91	0.270154	0.951	0.846	3.64774e-87	1
EIF4G2	1.54648e-91	0.274367	0.87	0.711	3.84487e-87	1
NR4A1	1.81216e-91	0.342573	0.664	0.46	4.5054e-87	1
GALNT1	6.45455e-91	0.251385	0.422	0.245	1.60473e-86	1
RNH1	6.58513e-91	0.251539	0.809	0.622	1.63719e-86	1
SCOC	7.70974e-91	0.250358	0.561	0.371	1.9168e-86	1
SSR3	9.15137e-91	0.314836	0.823	0.661	2.27521e-86	1
IER3IP1	1.28789e-90	0.331134	0.627	0.463	3.20196e-86	1
PTGER4	1.55293e-90	-0.521974	0.082	0.263	3.8609e-86	1
RDX	1.59442e-90	0.326569	0.703	0.528	3.96405e-86	1
SRSF3	4.89814e-90	0.268181	0.915	0.789	1.21777e-85	1
TOMM5	4.96958e-90	0.303052	0.822	0.668	1.23554e-85	1
TUBB4B	5.8652e-90	0.506801	0.74	0.572	1.45821e-85	1
EGLN2	7.16054e-90	0.281536	0.571	0.396	1.78025e-85	1
FLOT1	9.93076e-90	0.257555	0.657	0.452	2.46899e-85	1
RNASEK	2.00314e-89	0.266074	0.968	0.882	4.98021e-85	1
EMC4	2.25459e-89	0.252575	0.776	0.591	5.60535e-85	1
SRP9	4.83331e-89	0.263113	0.877	0.701	1.20166e-84	1
DHRS4L2	1.29214e-88	0.258099	0.627	0.439	3.21253e-84	1
CMBL	1.41415e-88	0.258037	0.572	0.388	3.51586e-84	1
CD81	1.64018e-88	0.405945	0.805	0.629	4.07781e-84	1
DCTN3	2.38629e-88	0.266573	0.767	0.584	5.93279e-84	1
HNRNPK	3.46245e-88	0.261741	0.931	0.817	8.60835e-84	1
CLEC11A	4.20255e-88	0.302917	0.562	0.363	1.04484e-83	1
ZSCAN16-AS1	5.05821e-88	0.286199	0.662	0.479	1.25757e-83	1
CD69	6.02046e-88	-1.30866	0.033	0.189	1.49681e-83	1
TMEM230	6.30215e-88	0.27886	0.877	0.738	1.56684e-83	1
G6PC3	7.53642e-88	0.252315	0.592	0.4	1.8737e-83	1
HNRNPF	2.5548e-87	0.301182	0.793	0.636	6.35175e-83	1
CNPY2	2.63009e-87	0.348299	0.775	0.625	6.53894e-83	1
DYNLL1	2.64569e-87	0.296786	0.93	0.795	6.57772e-83	1
NDUFC2	2.71561e-87	0.279203	0.917	0.758	6.75156e-83	1
NOP56	3.92733e-87	0.252449	0.62	0.43	9.76414e-83	1
YY1	5.14591e-87	0.280639	0.649	0.468	1.27938e-82	1
DAPL1	7.24563e-87	0.556495	0.208	0.087	1.80141e-82	1
JTB	7.26532e-87	0.344789	0.906	0.764	1.8063e-82	1
EGFR	1.11175e-86	0.290072	0.534	0.354	2.76403e-82	1
LRRC59	1.33336e-86	0.267837	0.533	0.356	3.31499e-82	1
CD52	1.79127e-86	-1.70548	0.005	0.141	4.45346e-82	1
MRPL41	3.1305e-86	0.299568	0.877	0.695	7.78306e-82	1
GLCE	3.35534e-86	0.264778	0.523	0.336	8.34205e-82	1
ECH1	3.37645e-86	0.259411	0.706	0.521	8.39452e-82	1
ITGB1	5.11535e-86	0.325511	0.819	0.653	1.27178e-81	1
APEX1	5.25956e-86	0.254099	0.791	0.613	1.30763e-81	1
HMGN2	1.29858e-85	0.291473	0.921	0.797	3.22852e-81	1
PAPOLA	2.8854e-85	0.306886	0.697	0.544	7.17369e-81	1
NECTIN2	4.67324e-85	0.273532	0.645	0.457	1.16186e-80	1
ATP6V1G1	5.72145e-85	0.266664	0.928	0.83	1.42247e-80	1
LAMB2	6.54365e-85	0.294051	0.545	0.362	1.62688e-80	1
GJB2	1.01612e-84	0.345193	0.499	0.319	2.52629e-80	1
SEC62	1.1185e-84	0.274024	0.921	0.792	2.78081e-80	1
ARL5A	2.76589e-84	0.251029	0.854	0.671	6.87655e-80	1
TTC3	4.07204e-84	0.385332	0.723	0.562	1.01239e-79	1
PDGFRB	7.57993e-84	0.281744	0.377	0.215	1.88452e-79	1
SWI5	2.43907e-83	0.255865	0.505	0.335	6.06401e-79	1
KRT10	2.88921e-83	0.372534	0.852	0.712	7.18316e-79	1
EEF1G	3.6325e-83	-0.323506	0.99	0.99	9.03112e-79	1
NPNT	4.32649e-83	0.322846	0.733	0.502	1.07565e-78	1
CDH1	6.86753e-83	0.275775	0.534	0.35	1.70741e-78	1
PRDX5	2.1419e-82	0.290192	0.94	0.804	5.32519e-78	1
CXCR4	2.63915e-82	-1.63741	0.113	0.274	6.56147e-78	1
ATP5F1D	2.71308e-82	-0.609177	0.808	0.769	6.74526e-78	1
PKM	3.39622e-82	0.375953	0.911	0.779	8.44368e-78	1
MAP1LC3A	8.42019e-82	0.285785	0.686	0.506	2.09343e-77	1
CD37	1.24566e-81	-0.750619	0.046	0.198	3.09695e-77	1
C1orf54	1.38678e-81	0.297672	0.874	0.697	3.44781e-77	1
TMEM14C	2.84764e-81	0.270884	0.9	0.744	7.07981e-77	1
CALD1	5.45641e-81	0.315242	0.876	0.662	1.35657e-76	1
C8orf34-AS1	6.45847e-81	-0.824055	0.094	0.249	1.60571e-76	1
TALDO1	4.19663e-80	0.26994	0.765	0.591	1.04337e-75	1
SOD1	7.85903e-80	0.269862	0.937	0.827	1.95391e-75	1
ZIC2	1.51171e-79	0.288507	0.653	0.452	3.75843e-75	1
AKAP9	6.89422e-79	0.276597	0.733	0.565	1.71404e-74	1
GPR183	1.72016e-78	-0.99376	0.069	0.228	4.27667e-74	1
CORO1A	3.95877e-78	-0.963878	0.064	0.213	9.84228e-74	1
SEC11A	2.05817e-77	0.321284	0.897	0.778	5.11702e-73	1
FKBP11	2.57757e-77	0.285472	0.532	0.366	6.40836e-73	1
RGS1	2.90009e-77	-0.850902	0.103	0.27	7.2102e-73	1
BANF1	9.7498e-77	0.2632	0.852	0.693	2.42399e-72	1
HDLBP	1.20451e-76	0.290285	0.713	0.54	2.99464e-72	1
KRTCAP2	2.15742e-76	0.299677	0.928	0.793	5.36377e-72	1
DRAP1	4.20146e-76	0.303623	0.845	0.72	1.04457e-71	1
SON	5.05454e-76	0.276924	0.892	0.761	1.25666e-71	1
CALM1	6.14339e-76	0.290672	0.916	0.828	1.52737e-71	1
SERPINE2	1.67599e-75	0.368678	0.465	0.296	4.16684e-71	1
VCAN	1.80893e-75	0.292686	0.789	0.554	4.49736e-71	1
CIRBP	2.01368e-75	-0.422262	0.885	0.867	5.0064e-71	1
TMBIM6	2.20981e-75	0.255447	0.95	0.836	5.49402e-71	1
RNF187	2.06954e-74	0.299071	0.459	0.302	5.14528e-70	1
ATF3	6.55557e-74	0.448439	0.487	0.314	1.62984e-69	1
MPZL1	9.40044e-74	0.256347	0.605	0.439	2.33714e-69	1
CCL5	1.74649e-73	-1.57737	0.037	0.174	4.34213e-69	1
UQCRH	2.25458e-73	-0.435704	0.9	0.83	5.60533e-69	1
SEM1	3.41938e-73	0.297732	0.916	0.783	8.50127e-69	1
TOP2A	5.12021e-73	0.27003	0.144	0.053	1.27299e-68	1
HMGN1	1.63593e-72	0.250795	0.916	0.808	4.06725e-68	1
EIF3E	2.96861e-72	-0.353743	0.895	0.875	7.38055e-68	1
LMAN1	6.53674e-72	0.305014	0.559	0.41	1.62516e-67	1
ISOC2	7.15169e-72	0.269956	0.796	0.608	1.77805e-67	1
PYCR1	8.31444e-72	0.254729	0.343	0.204	2.06714e-67	1
NME4	9.65244e-72	0.264763	0.822	0.64	2.39979e-67	1
TSTD1	1.46237e-71	-0.398667	0.235	0.404	3.63574e-67	1
TMEM141	1.79466e-71	0.361369	0.654	0.503	4.46188e-67	1
ARNT2	2.64206e-71	0.254936	0.403	0.251	6.5687e-67	1
PYURF	3.7279e-71	0.256714	0.732	0.588	9.2683e-67	1
ID4	4.40006e-71	0.443223	0.512	0.361	1.09394e-66	1
UPK3BL1	5.38398e-71	0.260597	0.575	0.409	1.33856e-66	1
RAN	6.56025e-71	0.276201	0.887	0.78	1.63101e-66	1
VTN	9.1112e-71	0.303337	0.455	0.295	2.26523e-66	1
PHLDA3	1.14477e-70	0.302986	0.439	0.287	2.84613e-66	1
APH1A	2.83714e-70	0.252972	0.714	0.567	7.05369e-66	1
AHNAK	3.18175e-70	0.287694	0.817	0.644	7.91047e-66	1
TYMS	3.53252e-70	0.339651	0.324	0.183	8.78256e-66	1
NDUFA3	4.88518e-70	0.28386	0.921	0.798	1.21455e-65	1
TNNT1	6.04396e-70	-0.649015	0.222	0.366	1.50265e-65	1
UPK1B	1.18868e-69	-0.367385	0.09	0.239	2.95529e-65	1
REL	1.27838e-69	-0.530217	0.045	0.182	3.17831e-65	1
ITGB2	1.73033e-69	-0.752043	0.067	0.211	4.30194e-65	1
SMC4	2.24054e-69	0.269636	0.393	0.243	5.57042e-65	1
PTMS	3.26909e-68	0.300432	0.903	0.748	8.12761e-64	1
HCFC1R1	4.22946e-68	0.287838	0.692	0.532	1.05153e-63	1
UBE2T	4.60081e-68	0.302859	0.206	0.097	1.14385e-63	1
COX6B1	8.57431e-68	0.276896	0.96	0.884	2.13174e-63	1
LIFR	1.2461e-67	0.261874	0.55	0.388	3.09806e-63	1
FREM2	3.01508e-67	-0.259941	0.076	0.218	7.4961e-63	1
TAC3	1.24076e-66	0.365572	0.156	0.064	3.08478e-62	1
HSBP1	1.53425e-66	0.326445	0.868	0.717	3.81445e-62	1
NPW	2.42856e-66	0.407829	0.345	0.208	6.03789e-62	1
CALB1	8.68634e-66	0.277979	0.23	0.114	2.1596e-61	1
LGALS3	3.53009e-65	0.260865	0.809	0.641	8.77651e-61	1
LRP1	1.0449e-64	0.310817	0.734	0.556	2.59783e-60	1
CAVIN1	1.07623e-64	0.260971	0.879	0.659	2.67572e-60	1
GMFG	4.29715e-64	-0.62254	0.059	0.19	1.06836e-59	1
TRMT112	1.15211e-62	0.253384	0.919	0.811	2.86438e-58	1
CD74	1.52796e-62	-1.52931	0.553	0.621	3.79882e-58	1
FUNDC2	3.02805e-62	0.251924	0.762	0.613	7.52834e-58	1
FZD1	3.2674e-62	0.256704	0.564	0.402	8.1234e-58	1
HLA-DRA	3.58569e-62	-1.59084	0.27	0.402	8.91475e-58	1
PTPRC	1.87411e-61	-0.599137	0.037	0.157	4.65941e-57	1
KRT8	1.99677e-61	0.256171	0.309	0.184	4.96437e-57	1
BST2	2.27491e-61	-0.418064	0.136	0.289	5.65588e-57	1
TRAC	1.60493e-60	-1.09304	0.008	0.108	3.99017e-56	1
SULF1	3.51071e-60	-0.548579	0.214	0.35	8.72832e-56	1
LSP1	3.77864e-60	-0.664995	0.031	0.143	9.39445e-56	1
NECAB1	2.50319e-59	0.252344	0.356	0.216	6.22344e-55	1
ELN	3.31403e-59	0.288738	0.322	0.193	8.23935e-55	1
RGS10	3.3526e-59	-0.573345	0.123	0.262	8.33523e-55	1
BAX	5.23729e-59	0.259229	0.734	0.575	1.30209e-54	1
UBE2S	1.123e-58	0.323934	0.474	0.328	2.79199e-54	1
FYB1	1.20291e-58	-0.568557	0.043	0.163	2.99067e-54	1
RGCC	1.41706e-58	-1.22187	0.079	0.202	3.52309e-54	1
CTSC	5.39198e-58	0.319996	0.53	0.376	1.34055e-53	1
CCL3	1.04324e-57	-0.74278	0.287	0.413	2.59369e-53	1
CD53	1.9702e-57	-0.487669	0.047	0.168	4.89831e-53	1
HLA-DQA1	1.02802e-56	-0.977641	0.067	0.193	2.55585e-52	1
HLA-DPB1	1.87361e-56	-1.56648	0.184	0.315	4.65816e-52	1
TYMP	3.12913e-56	-0.526083	0.111	0.245	7.77964e-52	1
EVI2B	1.87323e-55	-0.493941	0.033	0.143	4.65721e-51	1
COL6A1	1.5225e-54	0.273055	0.695	0.522	3.78524e-50	1
EIF1	4.23225e-54	-0.307422	0.994	0.99	1.05222e-49	1
TXNL4A	5.02003e-53	0.296932	0.655	0.533	1.24808e-48	1
CYTIP	6.63479e-53	-0.577562	0.014	0.108	1.64954e-48	1
FOXC1	1.03344e-52	0.261052	0.803	0.605	2.56934e-48	1
HLA-DPA1	1.05163e-52	-1.39973	0.169	0.296	2.61456e-48	1
LYZ	3.20584e-52	-0.932403	0.039	0.145	7.97036e-48	1
CCL3L1	7.77168e-52	-1.04269	0.25	0.374	1.9322e-47	1
TIMM8B	3.02649e-51	0.267096	0.775	0.629	7.52447e-47	1
CXCL12	1.07438e-50	-0.528985	0.221	0.347	2.67112e-46	1
FLNA	1.56854e-50	0.300125	0.634	0.496	3.8997e-46	1
PHPT1	2.06503e-50	0.270158	0.887	0.741	5.13407e-46	1
PCLAF	7.54524e-50	0.451588	0.204	0.106	1.8759e-45	1
DEPP1	7.63581e-50	0.267908	0.227	0.124	1.89841e-45	1
PCED1B-AS1	1.12932e-49	-0.518769	0.028	0.124	2.80773e-45	1
APLP2	1.58854e-49	0.274282	0.887	0.72	3.94942e-45	1
TOMM7	1.84318e-49	-0.271854	0.964	0.956	4.58251e-45	1
CEMIP	2.01257e-49	0.439655	0.598	0.449	5.00365e-45	1
SARAF	2.99397e-49	-0.517018	0.823	0.826	7.44361e-45	1
EEF1B2	5.9908e-49	-0.29365	0.96	0.952	1.48943e-44	1
LST1	2.18084e-48	-0.617495	0.061	0.169	5.42201e-44	1
FXYD5	4.96523e-48	-0.432736	0.576	0.693	1.23445e-43	1
OLR1	1.50403e-47	-0.772916	0.042	0.143	3.73933e-43	1
PABPC4	6.88962e-47	-0.350524	0.33	0.437	1.7129e-42	1
IL1B	5.55139e-46	-1.31475	0.105	0.22	1.38019e-41	1
FMNL1	4.05593e-45	-0.406207	0.032	0.124	1.00838e-40	1
RHOF	6.59857e-45	-0.31569	0.065	0.17	1.64054e-40	1
CNN2	1.19536e-44	-0.342266	0.067	0.17	2.97189e-40	1
HLA-DMB	3.29391e-44	-0.49636	0.061	0.167	8.18932e-40	1
IL10RA	7.57316e-44	-0.337517	0.023	0.11	1.88284e-39	1
PLK3	2.3154e-43	-0.458894	0.089	0.194	5.75656e-39	1
C1QA	6.0337e-43	-0.553765	0.107	0.226	1.5001e-38	1
CD48	1.75773e-42	-0.621772	0.039	0.127	4.37006e-38	1
BCL2A1	2.64614e-42	-0.648634	0.037	0.128	6.57882e-38	1
LCP1	2.65522e-42	-0.386418	0.024	0.107	6.60141e-38	1
SCARA5	4.2208e-42	0.508033	0.571	0.482	1.04937e-37	1
SNHG19	6.91994e-42	-0.279664	0.221	0.334	1.72044e-37	1
PODXL	1.86283e-41	-0.306636	0.137	0.245	4.63136e-37	1
AP1S2	3.09971e-41	-0.337235	0.045	0.136	7.70649e-37	1
TAGAP	3.11578e-41	-0.415733	0.02	0.101	7.74646e-37	1
SERPINA1	1.48385e-40	-0.340284	0.028	0.112	3.68916e-36	1
HCLS1	1.79783e-40	-0.34407	0.045	0.136	4.46976e-36	1
TUBA1B	2.58197e-40	0.286298	0.916	0.827	6.4193e-36	1
BAALC	2.88093e-40	-0.357483	0.14	0.245	7.16256e-36	1
FAM107B	8.39242e-40	-0.25069	0.128	0.239	2.08652e-35	1
TNFRSF1B	9.94462e-40	-0.329266	0.029	0.112	2.47243e-35	1
EIF3H	1.07796e-39	-0.264758	0.867	0.821	2.68003e-35	1
CCL4	2.16696e-39	-0.559134	0.269	0.369	5.38749e-35	1
PLEK	2.23659e-39	-0.423167	0.04	0.128	5.56061e-35	1
TAGLN	2.3199e-39	0.274967	0.759	0.569	5.76775e-35	1
ZFP36L2	1.06269e-38	-0.843268	0.691	0.729	2.64206e-34	1
DUSP2	1.23482e-38	-0.980933	0.126	0.228	3.07001e-34	1
TYROBP	8.35705e-38	-0.855276	0.141	0.248	2.07773e-33	1
CCL4L2	1.26256e-37	-0.934425	0.288	0.38	3.13897e-33	1
NDRG1	5.31109e-37	0.261784	0.752	0.607	1.32044e-32	1
IL32	5.33702e-37	-1.22755	0.096	0.187	1.32689e-32	1
SAMSN1	3.88409e-36	-0.388643	0.036	0.117	9.65664e-32	1
EVI2A	7.38212e-36	-0.306609	0.03	0.109	1.83534e-31	1
TSPO	1.05978e-35	-0.442907	0.389	0.485	2.63483e-31	1
SPI1	1.51934e-35	-0.346151	0.055	0.142	3.77737e-31	1
DPYSL2	4.03983e-35	-0.257888	0.352	0.453	1.00438e-30	1
C1QC	4.75155e-35	-0.632911	0.089	0.188	1.18133e-30	1
MYO1F	5.68987e-35	-0.353709	0.04	0.119	1.41462e-30	1
STX11	5.94775e-35	-0.27826	0.028	0.103	1.47873e-30	1
FCER1G	1.03034e-34	-0.791781	0.116	0.212	2.56162e-30	1
LITAF	2.20195e-34	-0.506168	0.436	0.518	5.47449e-30	1
PLAUR	6.58869e-34	-1.03358	0.164	0.256	1.63808e-29	1
IFI30	7.32247e-34	-0.668387	0.103	0.196	1.82051e-29	1
RNASET2	9.18504e-34	-0.565546	0.296	0.397	2.28359e-29	1
PLD4	3.03056e-33	-0.345041	0.041	0.12	7.53457e-29	1
FCGR3A	5.78912e-33	-0.412024	0.033	0.108	1.43929e-28	1
CTSS	5.92882e-33	-0.40873	0.108	0.202	1.47402e-28	1
LY86	9.01214e-33	-0.291639	0.043	0.122	2.2406e-28	1
NUSAP1	9.69071e-33	0.329762	0.109	0.052	2.40931e-28	1
SNHG8	1.59367e-32	-0.33164	0.766	0.728	3.96217e-28	1
FAM49B	7.00478e-32	-0.481638	0.193	0.284	1.74153e-27	1
CKS1B	1.21124e-31	0.255841	0.448	0.336	3.01137e-27	1
ALKBH7	2.11494e-31	-0.428439	0.746	0.681	5.25816e-27	1
NDUFS7	3.78918e-31	-0.349555	0.663	0.637	9.42066e-27	1
ALOX5AP	9.49729e-31	-0.527751	0.088	0.174	2.36122e-26	1
SORL1	3.0093e-30	-0.372493	0.074	0.155	7.48173e-26	1
ARID5A	5.87749e-30	-0.313492	0.072	0.151	1.46126e-25	1
STK4	6.07283e-30	-0.511189	0.192	0.28	1.50983e-25	1
CSF2RA	2.01134e-29	-0.329426	0.048	0.121	5.00058e-25	1
RAC2	3.02759e-29	-0.486636	0.054	0.124	7.52721e-25	1
ARPC1B	4.6325e-29	-0.378063	0.805	0.763	1.15173e-24	1
IL18	4.87648e-29	-0.361257	0.251	0.337	1.21239e-24	1
BID	1.01476e-28	-0.252477	0.105	0.19	2.52291e-24	1
C1QB	2.07516e-27	-0.523891	0.115	0.204	5.15927e-23	1
SNHG25	3.02546e-27	-0.348927	0.416	0.468	7.52191e-23	1
CD83	4.82037e-27	-0.592067	0.15	0.236	1.19844e-22	1
TREM2	5.60781e-27	-0.386862	0.06	0.135	1.39421e-22	1
MS4A6A	5.73623e-27	-0.335812	0.069	0.147	1.42614e-22	1
MSR1	5.14861e-26	-0.261638	0.048	0.118	1.28005e-21	1
AIF1	6.32798e-26	-0.754291	0.144	0.225	1.57326e-21	1
VMO1	7.01754e-26	-0.26377	0.043	0.108	1.7447e-21	1
REX1BD	1.209e-25	-0.301395	0.493	0.545	3.00583e-21	1
HADHA	2.00974e-25	-0.262129	0.439	0.503	4.99662e-21	1
TGFB1	7.70137e-25	-0.407891	0.109	0.184	1.91471e-20	1
C5AR1	1.33006e-24	-0.254224	0.04	0.102	3.3068e-20	1
TMSB4X	2.33395e-24	-0.536547	0.999	0.999	5.80266e-20	1
CD68	5.53583e-24	-0.468213	0.115	0.193	1.37632e-19	1
MT2A	1.6273e-23	-0.431156	0.474	0.536	4.04578e-19	1
CD44	4.36869e-23	-0.785739	0.306	0.358	1.08614e-18	1
HLA-DRB5	6.44373e-23	-0.792584	0.122	0.196	1.60204e-18	1
SOD2	7.29126e-23	-0.820951	0.383	0.456	1.81275e-18	1
ZEB2	4.38957e-22	-0.30639	0.175	0.25	1.09133e-17	1
CAPG	6.87723e-22	-0.275752	0.348	0.433	1.70982e-17	1
TLE5	2.74046e-21	-0.355143	0.664	0.629	6.81334e-17	1
SH3BGRL3	3.48037e-20	-0.674746	0.784	0.783	8.65291e-16	1
ISG20	5.13512e-20	-0.350835	0.055	0.111	1.27669e-15	1
C19orf33	7.79331e-20	-0.259146	0.854	0.546	1.93757e-15	1
PIM3	9.91856e-20	-0.308833	0.108	0.172	2.46595e-15	1
RIPK2	1.27725e-19	-0.274635	0.131	0.197	3.17551e-15	1
LINC-PINT	1.78134e-19	-0.577694	0.274	0.335	4.42876e-15	1
APOD	2.22992e-19	-0.505587	0.319	0.218	5.54404e-15	1
MGP	2.69111e-19	-0.959274	0.942	0.856	6.69063e-15	1
NR2F1	4.46346e-19	0.327611	0.433	0.388	1.1097e-14	1
THAP2	2.07596e-18	-0.354048	0.065	0.119	5.16125e-14	1
GPSM3	3.1157e-18	-0.514672	0.184	0.239	7.74627e-14	1
TMEM123	3.12624e-18	-0.281091	0.34	0.406	7.77246e-14	1
EIF3L	4.38522e-17	-0.262226	0.761	0.747	1.09025e-12	1
STK17B	4.57417e-17	-0.394053	0.065	0.115	1.13723e-12	1
KDM6B	5.65734e-17	-0.399388	0.171	0.229	1.40653e-12	1
CCN3	1.13306e-16	-0.929204	0.724	0.677	2.81702e-12	1
ACAP1	2.20666e-16	-0.429935	0.079	0.131	5.4862e-12	1
DDT	4.11524e-16	-0.262886	0.635	0.612	1.02313e-11	1
SNHG29	5.1565e-16	-0.31968	0.972	0.938	1.28201e-11	1
NNAT	1.26034e-15	-1.99537	0.128	0.178	3.13346e-11	1
A2M	1.84455e-15	-0.352403	0.136	0.198	4.58593e-11	1
JMJD1C	1.89586e-15	-0.292658	0.339	0.394	4.71349e-11	1
BIRC3	3.47852e-15	-0.410782	0.074	0.122	8.64829e-11	1
EIF3D	4.31531e-15	-0.280969	0.47	0.505	1.07287e-10	1
PMAIP1	6.11895e-15	-0.373781	0.078	0.128	1.52129e-10	1
ETS2	8.1511e-15	-0.25838	0.14	0.197	2.02653e-10	1
SLC26A2	1.10229e-14	-0.382311	0.798	0.567	2.74052e-10	1
CTXN3	1.22949e-14	0.294314	0.488	0.436	3.05677e-10	1
PNRC1	1.616e-14	-0.626498	0.7	0.674	4.0177e-10	1
PDLIM2	2.69329e-14	-0.272109	0.535	0.529	6.69605e-10	1
EIF4A2	2.85321e-14	-0.279919	0.887	0.836	7.09365e-10	1
STK17A	3.41066e-14	-0.448564	0.21	0.26	8.47959e-10	1
CD14	4.82239e-14	-0.260343	0.14	0.198	1.19894e-09	1
CXCL16	6.41726e-14	-0.417766	0.163	0.216	1.59546e-09	1
SPP1	9.29203e-14	-0.392084	0.25	0.176	2.31018e-09	1
PPT1	1.17341e-13	-0.39229	0.284	0.329	2.91733e-09	1
ABRACL	1.95045e-13	-0.277806	0.122	0.172	4.84921e-09	1
VASP	2.02413e-13	-0.268363	0.233	0.288	5.03239e-09	1
B4GALT1	2.2147e-13	-0.278051	0.205	0.26	5.5062e-09	1
IGFBP6	4.6357e-13	-0.702153	0.757	0.669	1.15253e-08	1
ZNF331	5.73013e-13	-0.539983	0.155	0.203	1.42462e-08	1
C9orf16	7.18989e-13	-0.268104	0.724	0.672	1.78755e-08	1
RASGEF1B	8.9932e-13	-0.273704	0.074	0.118	2.23589e-08	1
RILPL2	1.25486e-12	-0.277282	0.162	0.212	3.11982e-08	1
CDC42	3.25792e-12	-0.437671	0.666	0.656	8.09984e-08	1
IFI6	5.57801e-12	0.302889	0.59	0.516	1.3868e-07	1
LRRFIP1	5.66756e-12	-0.427618	0.384	0.412	1.40907e-07	1
PDCD4	1.56172e-11	-0.261626	0.24	0.291	3.88276e-07	1
S100A4	1.67312e-11	-1.2994	0.385	0.398	4.1597e-07	1
YPEL5	1.76463e-11	-0.494853	0.432	0.459	4.38722e-07	1
ELF1	2.63999e-11	-0.264288	0.18	0.228	6.56354e-07	1
EMP3	4.55869e-11	-0.331742	0.776	0.746	1.13338e-06	1
CAP1	5.64468e-11	-0.318333	0.435	0.464	1.40338e-06	1
ZC3HAV1	7.16256e-11	-0.35627	0.307	0.349	1.78076e-06	1
HLA-DQB1	9.51359e-11	-0.77196	0.424	0.308	2.36527e-06	1
CMTM3	1.15449e-10	-0.272667	0.214	0.258	2.87029e-06	1
NBN	1.17996e-10	-0.309255	0.403	0.416	2.93361e-06	1
PIEZO2	1.18424e-10	-0.308005	0.26	0.289	2.94425e-06	1
SERPINB9	2.19581e-10	-0.339375	0.111	0.15	5.45923e-06	1
CXCL8	6.28355e-10	-1.65393	0.228	0.268	1.56222e-05	1
ARL4C	8.54807e-10	-0.349452	0.09	0.126	2.12522e-05	1
ABLIM1	9.12926e-10	-0.283828	0.451	0.455	2.26972e-05	1
SNX3	1.02246e-09	-0.265008	0.828	0.782	2.54205e-05	1
GPRC5B	1.81107e-09	-0.304439	0.069	0.102	4.50269e-05	1
TNFAIP3	2.16522e-09	-0.568634	0.224	0.253	5.38316e-05	1
PENK	4.11015e-09	0.404601	0.124	0.089	0.000102187	1
B2M	7.50311e-09	-0.458354	0.999	0.991	0.000186542	1
NMB	7.71364e-09	-0.287845	0.188	0.229	0.000191777	1
CLEC2D	1.50213e-08	-0.347941	0.085	0.118	0.000373459	1
C4orf48	1.69623e-08	-0.28769	0.57	0.563	0.000421718	1
RGS2	1.79683e-08	-0.371449	0.326	0.246	0.000446727	1
LYAR	2.74503e-08	-0.387794	0.104	0.137	0.00068247	1
TCOF1	3.67672e-08	-0.335753	0.193	0.233	0.000914106	1
CTSB	1.09861e-07	-0.346132	0.538	0.542	0.00273137	1
ANKRD12	1.13899e-07	-0.284684	0.358	0.387	0.00283175	1
SRGN	1.47779e-07	-0.907022	0.879	0.823	0.00367408	1
IFITM1	6.33262e-07	-0.372651	0.162	0.195	0.0157442	1
PCSK1N	7.5965e-07	-0.283627	0.675	0.595	0.0188864	1
CCL20	0	2.00822	0.278	0.058	0	2
CXCL8	0	1.9598	0.593	0.225	0	2
SFRP4	0	1.44355	0.463	0.159	0	2
PRG4	0	1.26359	0.311	0.05	0	2
CCL3L1	0	1.19404	0.693	0.323	0	2
MEDAG	0	0.758388	0.254	0.037	0	2
EEF1A1	0	0.701752	1	1	0	2
PI16	0	0.342035	0.155	0.015	0	2
RHOBTB3	0	0.319979	0.223	0.04	0	2
NXPH2	0	0.30009	0.15	0.016	0	2
FOS	0	-1.54554	0.731	0.942	0	2
TSC22D1	0	-1.95022	0.467	0.731	0	2
C19orf33	0	-2.38135	0.056	0.638	0	2
CEBPD	3.70362e-305	-1.20281	0.48	0.781	9.20794e-301	2
FOSL1	1.18242e-299	0.336086	0.167	0.024	2.93974e-295	2
CCL4L2	4.03169e-281	1.5312	0.665	0.337	1.00236e-276	2
CRABP1	8.47604e-279	-1.95445	0.387	0.67	2.10731e-274	2
HES1	4.99652e-277	-1.25221	0.352	0.68	1.24223e-272	2
KRT18	3.44374e-272	-1.21042	0.176	0.527	8.56182e-268	2
FGF7	6.64452e-265	0.31127	0.152	0.022	1.65196e-260	2
RBP1	5.49969e-261	-0.794485	0.311	0.653	1.36733e-256	2
SYNPO2	6.24824e-260	0.290687	0.236	0.056	1.55344e-255	2
RETREG1	8.33731e-259	-0.778475	0.206	0.543	2.07282e-254	2
CCL3	2.40544e-253	0.773693	0.709	0.365	5.9804e-249	2
NTRK3	2.34277e-251	-0.721762	0.162	0.495	5.82459e-247	2
RASSF2	6.02953e-244	0.542973	0.407	0.164	1.49906e-239	2
GLRX5	8.15783e-238	-0.58764	0.245	0.577	2.0282e-233	2
TNNT2	1.06708e-237	-1.04778	0.215	0.532	2.65296e-233	2
NPNT	4.20153e-233	-0.798388	0.248	0.557	1.04458e-228	2
CCL2	9.38961e-232	1.47963	0.438	0.19	2.33445e-227	2
NPC2	1.96529e-230	-0.741813	0.819	0.89	4.88611e-226	2
GLUL	6.55493e-227	0.993595	0.788	0.728	1.62969e-222	2
CIRBP	1.56932e-226	0.62931	0.883	0.867	3.90164e-222	2
FN1	5.09656e-226	-1.59022	0.589	0.761	1.26711e-221	2
THAP2	1.26767e-223	0.809696	0.288	0.093	3.15169e-219	2
ID1	2.15875e-221	-1.62196	0.4	0.652	5.36709e-217	2
LEPR	1.07625e-213	1.32862	0.576	0.375	2.67577e-209	2
GSTP1	9.58383e-213	-0.598429	0.842	0.884	2.38273e-208	2
SAT1	1.22449e-212	0.687124	0.924	0.877	3.04433e-208	2
YBX1	1.91255e-211	0.614641	0.918	0.905	4.75499e-207	2
ANXA5	1.7239e-209	1.30509	0.832	0.741	4.28596e-205	2
TIMP3	2.48897e-209	0.695644	0.477	0.238	6.18807e-205	2
ASS1	1.42788e-206	-0.59301	0.207	0.505	3.55e-202	2
CTXN3	6.70987e-202	-0.891509	0.181	0.471	1.66821e-197	2
G0S2	2.3516e-201	1.59374	0.235	0.067	5.84655e-197	2
GPX3	1.58122e-199	0.438916	0.252	0.078	3.93123e-195	2
GLCE	8.95213e-199	-0.425389	0.089	0.385	2.22568e-194	2
HSPB8	2.11913e-198	0.268535	0.139	0.025	5.26859e-194	2
SNHG5	2.0152e-197	0.808451	0.886	0.834	5.0102e-193	2
SLC7A5	3.31279e-197	0.32461	0.177	0.04	8.23627e-193	2
IL1B	3.48367e-197	1.32783	0.439	0.182	8.66111e-193	2
INMT	2.09651e-196	0.98395	0.354	0.155	5.21234e-192	2
GPC5-AS1	3.85531e-196	0.473646	0.234	0.071	9.58508e-192	2
SSR4	9.27013e-196	-0.680311	0.769	0.873	2.30474e-191	2
SMOC1	1.88524e-195	-0.74661	0.063	0.338	4.68708e-191	2
HBEGF	4.00283e-195	0.731075	0.245	0.074	9.95185e-191	2
ALDH1A3	1.20221e-194	0.510265	0.182	0.043	2.98894e-190	2
WFIKKN2	2.20739e-194	0.601457	0.174	0.04	5.48802e-190	2
CCL4	2.52428e-193	1.08002	0.623	0.328	6.27587e-189	2
CTSH	8.7511e-193	-0.635269	0.257	0.568	2.1757e-188	2
HLA-DQA2	1.7866e-192	0.688581	0.147	0.028	4.44184e-188	2
EGR1	3.74235e-188	-1.00823	0.475	0.732	9.30424e-184	2
NNMT	2.39502e-186	0.492532	0.215	0.061	5.95451e-182	2
KLF2	2.37148e-184	-0.998565	0.211	0.488	5.89597e-180	2
ATP5MC3	2.60261e-184	-0.597753	0.783	0.837	6.47061e-180	2
VTN	8.1817e-184	-0.497736	0.066	0.339	2.03413e-179	2
ZFP36	1.07624e-183	-1.24477	0.661	0.856	2.67574e-179	2
HINT1	4.75699e-183	-0.491477	0.904	0.913	1.18268e-178	2
HIST1H1C	5.17419e-183	-0.880935	0.126	0.402	1.28641e-178	2
MFSD2A	5.77463e-183	0.250655	0.122	0.021	1.43569e-178	2
HLA-DRA	6.42497e-183	0.434027	0.664	0.357	1.59738e-178	2
PNP	1.98597e-182	0.536833	0.287	0.103	4.93752e-178	2
FNIP2	1.06112e-180	0.606666	0.337	0.141	2.63816e-176	2
AC244153.1	2.03103e-177	-0.484851	0.111	0.381	5.04955e-173	2
SP5	6.1973e-176	0.306504	0.135	0.027	1.54077e-171	2
WNT6	1.57998e-175	-0.547843	0.179	0.457	3.92814e-171	2
ISYNA1	1.15113e-173	-0.732721	0.398	0.628	2.86195e-169	2
SCT	3.67855e-173	0.272062	0.116	0.02	9.14561e-169	2
PIEZO2	2.28033e-168	-0.630793	0.062	0.312	5.66936e-164	2
SLC7A11	2.72515e-168	0.638149	0.195	0.055	6.77527e-164	2
SRBD1	6.49368e-165	0.328299	0.222	0.072	1.61446e-160	2
RHOC	1.18533e-164	0.644877	0.738	0.647	2.94698e-160	2
IL6	3.55485e-164	1.12161	0.187	0.052	8.83806e-160	2
LINC01121	1.45748e-163	0.424274	0.256	0.094	3.62358e-159	2
PLAC9	1.86313e-163	0.906395	0.364	0.18	4.63211e-159	2
LPL	8.04879e-163	0.533454	0.176	0.046	2.00109e-158	2
RTN4	3.31487e-162	0.687736	0.745	0.705	8.24142e-158	2
TNFRSF12A	8.79132e-162	0.723815	0.348	0.153	2.1857e-157	2
MRPL41	2.28289e-161	-0.560029	0.558	0.731	5.67573e-157	2
ID4	4.0589e-161	-0.55541	0.141	0.403	1.00912e-156	2
WTAP	6.27563e-160	0.795066	0.571	0.381	1.56025e-155	2
C15orf48	1.24653e-159	1.28368	0.222	0.071	3.09913e-155	2
IGFBP2	2.49424e-158	-1.9672	0.364	0.57	6.20118e-154	2
COL2A1	2.54435e-158	-0.426714	0.05	0.288	6.32576e-154	2
APOE	7.08781e-158	-0.764745	0.897	0.935	1.76217e-153	2
HRCT1	1.29976e-157	-0.346102	0.054	0.295	3.23146e-153	2
ITM2C	4.54682e-157	-0.869101	0.559	0.743	1.13043e-152	2
COX6B1	5.18777e-157	-0.479476	0.859	0.896	1.28978e-152	2
NTRK2	5.65315e-157	0.832531	0.493	0.3	1.40549e-152	2
TMEM205	9.0042e-157	-0.781	0.459	0.641	2.23862e-152	2
PGP	4.39546e-155	-0.331094	0.09	0.343	1.0928e-150	2
ADI1	1.35635e-154	0.94818	0.696	0.675	3.37216e-150	2
NBN	3.06832e-154	-0.648091	0.194	0.441	7.62846e-150	2
AKR1C3	4.92992e-154	-0.545302	0.149	0.407	1.22568e-149	2
LINC01197	1.19757e-153	0.352851	0.301	0.122	2.9774e-149	2
IGFBP4	8.66706e-153	-0.526143	0.246	0.514	2.1548e-148	2
TFPI	1.46757e-151	0.380582	0.176	0.049	3.64867e-147	2
NFKB1	2.10073e-150	0.52281	0.291	0.119	5.22282e-146	2
CAV2	1.16316e-149	-0.365407	0.081	0.325	2.89185e-145	2
GEM	5.43838e-149	0.324759	0.207	0.066	1.35209e-144	2
ATP5MPL	3.86992e-148	-0.56648	0.846	0.88	9.62139e-144	2
ABCB1	7.83201e-148	-0.295442	0.016	0.231	1.94719e-143	2
IL1R1	3.54793e-147	0.421903	0.251	0.097	8.82087e-143	2
CAVIN3	7.95415e-147	-0.618126	0.404	0.628	1.97756e-142	2
SPINT2	1.08599e-146	-0.407876	0.415	0.717	2.69999e-142	2
CALU	6.45252e-146	-0.546734	0.398	0.626	1.60422e-141	2
IQCG	7.47101e-146	0.486926	0.209	0.07	1.85744e-141	2
SLC7A14-AS1	8.21697e-146	-1.26399	0.053	0.271	2.0429e-141	2
TMEM37	1.05022e-145	-0.290533	0.057	0.291	2.61107e-141	2
BAALC	1.63024e-145	-0.5251	0.037	0.257	4.05309e-141	2
PLAUR	1.68135e-145	1.15459	0.438	0.224	4.18017e-141	2
NEFL	1.54233e-144	-0.403799	0.026	0.243	3.83455e-140	2
NDUFA8	2.24251e-143	-0.439065	0.382	0.62	5.57533e-139	2
SPSB1	4.70512e-143	0.300962	0.163	0.046	1.16979e-138	2
BTG2	4.67912e-142	-1.10157	0.524	0.701	1.16332e-137	2
TMEM59	1.74489e-141	0.72224	0.766	0.758	4.33815e-137	2
SPHK1	3.00195e-141	0.586737	0.291	0.126	7.46345e-137	2
LINC01638	3.28368e-141	-0.384552	0.101	0.338	8.16389e-137	2
JTB	9.77425e-141	-0.485225	0.651	0.793	2.43007e-136	2
PTGDS	2.55987e-140	-2.25589	0.362	0.538	6.36434e-136	2
TMEM108	2.58974e-139	-0.35646	0.077	0.305	6.43861e-135	2
ARID5B	5.35907e-139	0.806583	0.385	0.204	1.33237e-134	2
ICAM1	2.23804e-138	0.57364	0.355	0.164	5.56422e-134	2
SLPI	5.87408e-138	-1.44977	0.43	0.618	1.46041e-133	2
VCAN	1.11884e-137	-0.674339	0.36	0.603	2.78167e-133	2
INHBA	1.38372e-137	0.769888	0.209	0.074	3.4402e-133	2
AL356417.2	1.07921e-135	0.337688	0.145	0.038	2.68314e-131	2
COL9A3	1.23273e-135	-0.697138	0.291	0.53	3.06482e-131	2
ASPN	2.40978e-135	0.432717	0.203	0.069	5.9912e-131	2
VAT1L	5.69126e-135	0.369328	0.239	0.091	1.41496e-130	2
GPRC5C	7.30799e-135	-0.372988	0.128	0.362	1.81691e-130	2
EIF4A2	8.61684e-135	0.590299	0.827	0.843	2.14232e-130	2
ST6GAL1	1.62797e-133	-0.332146	0.083	0.311	4.04745e-129	2
GAS1	2.18365e-133	-0.56707	0.17	0.415	5.42898e-129	2
HIST1H2AC	1.75647e-132	-0.618428	0.159	0.392	4.36694e-128	2
SYBU	4.56784e-132	-0.312538	0.064	0.28	1.13566e-127	2
BRI3	5.9521e-132	-0.379929	0.293	0.555	1.47981e-127	2
PLAAT4	2.60738e-131	-0.547159	0.243	0.501	6.48248e-127	2
MYL9	3.01937e-131	-0.682819	0.451	0.651	7.50676e-127	2
MXRA8	4.45906e-131	0.437406	0.358	0.182	1.10861e-126	2
C2	4.98472e-131	-0.44923	0.11	0.333	1.2393e-126	2
HSPB1	2.03019e-130	-0.447225	0.719	0.835	5.04746e-126	2
BLVRB	5.37431e-130	-0.472302	0.436	0.652	1.33616e-125	2
CA11	7.9106e-130	0.523161	0.343	0.17	1.96673e-125	2
TRHDE-AS1	2.2567e-128	0.266559	0.114	0.025	5.61061e-124	2
PDE4DIP	1.30887e-127	0.37327	0.219	0.081	3.25411e-123	2
TRIB1	1.5299e-127	0.450283	0.284	0.12	3.80363e-123	2
ATP5MC1	3.16442e-127	-0.471389	0.575	0.735	7.86737e-123	2
POLR2J3	8.5502e-127	-0.386924	0.323	0.571	2.12575e-122	2
COX7A2	8.82518e-127	0.448367	0.874	0.866	2.19412e-122	2
USP53	1.69867e-126	0.462518	0.406	0.228	4.22322e-122	2
GLRX	5.02506e-126	0.4277	0.297	0.128	1.24933e-121	2
NNAT	8.30076e-126	2.12198	0.317	0.157	2.06373e-121	2
LUCAT1	9.37616e-126	0.338584	0.165	0.049	2.3311e-121	2
SNX3	1.19296e-125	0.533274	0.806	0.784	2.96593e-121	2
MAL2	3.81795e-125	-0.427716	0.088	0.296	9.4922e-121	2
NXPH4	1.12117e-123	-0.322836	0.035	0.23	2.78746e-119	2
SERPINE2	1.33594e-123	-0.504703	0.11	0.336	3.32141e-119	2
PEG10	1.91283e-123	0.343516	0.127	0.032	4.75568e-119	2
HS3ST1	5.95736e-123	0.312342	0.138	0.037	1.48112e-118	2
PPIB	8.45648e-121	-0.777344	0.732	0.84	2.10245e-116	2
NAXE	1.00803e-120	-0.405666	0.378	0.589	2.50616e-116	2
LGALS1	2.12156e-120	0.457689	0.897	0.864	5.27461e-116	2
AKR1B1	2.46881e-120	-0.391113	0.399	0.626	6.13795e-116	2
CDH1	2.85278e-120	-0.343695	0.168	0.391	7.09258e-116	2
NDUFB1	4.46919e-120	-0.428705	0.773	0.843	1.11113e-115	2
GPRC5B	2.35912e-119	0.589154	0.219	0.084	5.86525e-115	2
DUSP1	6.27694e-119	-1.33169	0.724	0.822	1.56057e-114	2
MAP2K3	8.41167e-119	0.636365	0.376	0.214	2.09131e-114	2
MIR155HG	2.1384e-118	0.470064	0.217	0.083	5.31648e-114	2
KRTCAP2	2.75156e-118	-0.41832	0.674	0.822	6.84094e-114	2
NDUFB2	3.66797e-118	-0.470335	0.763	0.837	9.1193e-114	2
FBXO32	2.65798e-117	0.265632	0.188	0.065	6.60827e-113	2
ECI1	1.16144e-116	-0.374427	0.212	0.43	2.88757e-112	2
CCN3	2.07982e-116	1.2964	0.729	0.676	5.17085e-112	2
NRP2	2.9353e-116	0.566185	0.419	0.245	7.29775e-112	2
PRSS35	3.76025e-116	-0.314182	0.057	0.25	9.34874e-112	2
SNRPE	6.68747e-116	-0.411764	0.688	0.782	1.66264e-111	2
CBR1	3.88338e-115	-0.35172	0.311	0.538	9.65487e-111	2
OAZ1	5.42593e-115	0.34815	0.908	0.914	1.34899e-110	2
FABP5	1.75098e-114	0.934865	0.619	0.439	4.35328e-110	2
NDUFB7	2.23527e-114	-0.444844	0.683	0.795	5.55732e-110	2
REL	3.21064e-114	0.385528	0.328	0.149	7.9823e-110	2
BAZ1A	1.24626e-113	0.506516	0.353	0.189	3.09845e-109	2
AP005229.2	1.4293e-113	-0.261659	0.015	0.189	3.55352e-109	2
CYTOR	3.07193e-113	0.755886	0.372	0.21	7.63742e-109	2
NME1	2.64134e-112	-0.425926	0.515	0.681	6.5669e-108	2
RARRES1	5.03779e-112	0.373042	0.153	0.048	1.2525e-107	2
SND1	2.74172e-111	-0.327134	0.262	0.485	6.81646e-107	2
CREB5	3.48613e-111	0.272515	0.208	0.078	8.66722e-107	2
ARID5A	3.93692e-111	0.322377	0.287	0.126	9.78797e-107	2
CRNDE	3.22066e-110	0.440035	0.392	0.233	8.00719e-106	2
EIF1	7.30687e-110	0.40851	0.987	0.991	1.81663e-105	2
AP005229.1	3.36286e-109	-0.280105	0.013	0.178	8.36075e-105	2
FZD2	6.56048e-109	-0.270513	0.124	0.331	1.63107e-104	2
RGMB	2.62609e-108	0.461804	0.262	0.122	6.52898e-104	2
KDM6B	3.04396e-108	0.58584	0.376	0.205	7.56788e-104	2
GRN	3.25607e-108	-0.522736	0.528	0.736	8.09524e-104	2
VAMP5	4.09823e-108	0.483717	0.448	0.27	1.0189e-103	2
MRFAP1	4.39876e-108	0.517952	0.729	0.678	1.09362e-103	2
CD63	1.08702e-107	-0.407364	0.847	0.904	2.70254e-103	2
CAMK2N1	3.741e-107	-0.296218	0.04	0.216	9.30086e-103	2
BGN	5.05449e-107	-1.00425	0.373	0.619	1.25665e-102	2
FRMD4A	7.23146e-106	-0.323563	0.184	0.407	1.79789e-101	2
ERRFI1	9.58463e-106	0.292007	0.165	0.057	2.38293e-101	2
HOPX	1.28066e-105	-0.492956	0.066	0.253	3.18398e-101	2
IL1RN	2.26502e-105	0.630676	0.128	0.037	5.63129e-101	2
ELL2	3.13737e-105	0.339386	0.24	0.104	7.80013e-101	2
CANX	3.91421e-105	-0.392817	0.533	0.707	9.73152e-101	2
GYPC	3.92334e-105	-0.359621	0.51	0.726	9.75421e-101	2
NAA10	6.88403e-105	-0.359153	0.438	0.64	1.71151e-100	2
TMEM147	1.2765e-104	-0.398095	0.549	0.723	3.17363e-100	2
SLC9A3R2	2.43831e-104	-0.307215	0.149	0.359	6.06214e-100	2
LIFR	1.19075e-103	-0.326728	0.213	0.426	2.96043e-99	2
GJB6	2.73557e-103	-0.539776	0.025	0.187	6.80118e-99	2
COX5A	2.78142e-103	-0.462638	0.623	0.746	6.91516e-99	2
UBE2D3	6.02561e-103	0.443082	0.778	0.707	1.49809e-98	2
ATP5PO	6.22456e-103	-0.377321	0.774	0.84	1.54755e-98	2
ARMCX6	1.92048e-102	-0.285316	0.164	0.379	4.77469e-98	2
PPIA	2.54193e-102	0.349759	0.946	0.935	6.31974e-98	2
MRPS34	3.02308e-102	-0.299076	0.353	0.572	7.51597e-98	2
CNN2	4.69456e-102	0.263893	0.299	0.144	1.16716e-97	2
AC104051.2	1.12888e-101	0.693963	0.161	0.056	2.80662e-97	2
PODXL	1.13286e-101	-0.289886	0.069	0.254	2.81651e-97	2
ARPC1A	2.06923e-101	-0.382356	0.486	0.657	5.14452e-97	2
GMDS	2.35981e-101	-0.489569	0.486	0.669	5.86695e-97	2
UGDH	5.68533e-101	0.45596	0.288	0.147	1.41349e-96	2
COL1A2	5.82525e-101	-0.839085	0.602	0.745	1.44827e-96	2
DSE	7.09718e-101	0.470448	0.419	0.254	1.7645e-96	2
TMED3	9.46993e-101	-0.533713	0.415	0.603	2.35442e-96	2
CD177	1.13185e-100	-0.475924	0.048	0.221	2.814e-96	2
TMEM30B	2.31828e-100	-0.288105	0.169	0.385	5.7637e-96	2
RFLNB	2.53242e-100	0.515815	0.213	0.09	6.29611e-96	2
SIVA1	3.24726e-100	-0.526615	0.52	0.685	8.07333e-96	2
MCUB	3.60305e-100	0.40108	0.331	0.17	8.9579e-96	2
NENF	2.0698e-99	-0.450487	0.637	0.767	5.14594e-95	2
ATP2B4	4.22636e-99	-0.284653	0.225	0.438	1.05076e-94	2
DUSP4	5.49963e-99	0.331651	0.122	0.035	1.36732e-94	2
NDUFS6	9.14622e-99	-0.325757	0.625	0.762	2.27393e-94	2
JUNB	1.46043e-98	-0.981007	0.812	0.908	3.63093e-94	2
CPA4	5.37825e-98	-0.520267	0.04	0.205	1.33714e-93	2
LAMP1	1.03036e-97	-0.399137	0.412	0.623	2.56168e-93	2
SNF8	1.08437e-97	-0.333793	0.425	0.627	2.69596e-93	2
TMEM183A	2.98381e-97	-0.318203	0.282	0.494	7.41836e-93	2
BLCAP	3.13395e-97	-0.259812	0.219	0.437	7.79162e-93	2
ATP5MF	3.28452e-97	-0.329078	0.806	0.851	8.16598e-93	2
CD151	6.7918e-97	-0.40408	0.461	0.656	1.68858e-92	2
MCAM	9.83515e-97	-0.271399	0.065	0.242	2.44521e-92	2
UQCRQ	9.95385e-97	-0.346873	0.799	0.857	2.47473e-92	2
RUNX1	1.45551e-96	0.294788	0.274	0.128	3.61868e-92	2
SEM1	7.14507e-96	-0.372474	0.735	0.804	1.77641e-91	2
SOD2	7.46944e-96	1.54042	0.562	0.436	1.85705e-91	2
MDK	7.57383e-96	-0.741326	0.624	0.747	1.883e-91	2
NOTCH3	8.90829e-96	-0.356571	0.196	0.396	2.21478e-91	2
RAB31	2.63146e-95	0.396113	0.388	0.229	6.54232e-91	2
NAV1	2.83314e-95	-0.275726	0.116	0.304	7.04376e-91	2
RNASEH2C	7.37774e-95	-0.337104	0.45	0.649	1.83425e-90	2
PGF	1.2054e-94	-0.833717	0.198	0.375	2.99687e-90	2
SLC16A5	1.43202e-94	-0.285687	0.102	0.284	3.56028e-90	2
PDIA4	1.66488e-94	-0.412697	0.305	0.511	4.13922e-90	2
RAC1	1.67028e-94	-0.368615	0.721	0.861	4.15266e-90	2
EDNRB	1.87408e-94	0.316087	0.157	0.055	4.65935e-90	2
TFPT	2.2198e-94	-0.255571	0.156	0.358	5.51887e-90	2
ARMCX2	5.43624e-94	-0.278143	0.172	0.373	1.35156e-89	2
MGP	5.90053e-94	1.82823	0.842	0.867	1.46699e-89	2
MAGED1	6.27608e-94	-0.373552	0.276	0.48	1.56036e-89	2
NDUFA3	6.45561e-94	-0.34941	0.699	0.823	1.60499e-89	2
ABCG2	6.5913e-94	-0.362438	0.072	0.241	1.63873e-89	2
SYPL1	1.04356e-93	-0.276813	0.384	0.604	2.5945e-89	2
HIST2H2BE	5.15248e-93	-0.353014	0.084	0.259	1.28101e-88	2
MGST1	6.63379e-93	-0.43164	0.015	0.16	1.64929e-88	2
SPTBN1	6.88137e-93	0.578765	0.552	0.464	1.71085e-88	2
CREM	2.64118e-92	0.660236	0.524	0.366	6.56651e-88	2
TMEM97	2.79026e-92	-0.257719	0.098	0.279	6.93713e-88	2
CALB1	3.04661e-92	-0.375251	0.003	0.14	7.57448e-88	2
FOXN3	3.5861e-92	-0.330395	0.313	0.521	8.91575e-88	2
C8orf34-AS1	1.57077e-91	-0.771722	0.086	0.251	3.90525e-87	2
RPN2	2.1513e-91	-0.386622	0.449	0.644	5.34855e-87	2
NPM2	4.12913e-91	0.289624	0.15	0.053	1.02659e-86	2
COX6A1	4.31257e-91	-0.36424	0.847	0.884	1.07219e-86	2
NME2	4.49852e-91	-0.468824	0.909	0.902	1.11842e-86	2
CDK2AP1	8.0349e-91	-0.313471	0.257	0.46	1.99764e-86	2
TSPAN7	8.84566e-91	0.595969	0.463	0.337	2.19921e-86	2
SLC25A3	1.05543e-90	-0.387123	0.828	0.853	2.624e-86	2
CPXM1	1.67624e-90	-0.26129	0.141	0.334	4.16748e-86	2
TIMP2	1.41952e-89	-0.432366	0.483	0.664	3.52921e-85	2
MRPL55	1.76568e-89	-0.290247	0.38	0.584	4.38984e-85	2
CDC42EP3	5.17532e-89	0.500126	0.373	0.231	1.28669e-84	2
GSTK1	7.88646e-89	-0.365358	0.48	0.661	1.96073e-84	2
C4orf48	8.95118e-89	0.551862	0.624	0.557	2.22544e-84	2
SSR3	1.06382e-88	-0.326166	0.52	0.695	2.64488e-84	2
MAFF	1.94725e-88	0.486676	0.32	0.171	4.84124e-84	2
RHOB	3.26466e-88	-0.763313	0.475	0.658	8.11659e-84	2
BCL2A1	5.98981e-88	0.645463	0.236	0.105	1.48919e-83	2
SCP2	9.5508e-88	0.483841	0.614	0.518	2.37452e-83	2
BEX1	1.00444e-87	-0.28043	0.031	0.179	2.49724e-83	2
NDUFS8	9.01554e-87	-0.347733	0.639	0.76	2.24144e-82	2
MRPL12	1.15033e-86	-0.283665	0.353	0.548	2.85995e-82	2
MMP14	2.61965e-86	-0.356328	0.3	0.503	6.51297e-82	2
OLFML2B	2.79689e-85	-0.273921	0.214	0.414	6.95362e-81	2
RNF187	1.06412e-84	-0.330298	0.158	0.336	2.6456e-80	2
TIMP1	1.22234e-84	-0.398871	0.543	0.771	3.03898e-80	2
MRPS21	4.46739e-84	-0.323788	0.683	0.783	1.11068e-79	2
HIGD2A	6.78056e-84	-0.372702	0.688	0.798	1.68578e-79	2
MSRB2	8.9163e-84	-0.254743	0.319	0.522	2.21677e-79	2
ISLR	4.00958e-83	-0.726429	0.49	0.653	9.96863e-79	2
PPA1	4.19541e-83	0.534762	0.61	0.537	1.04306e-78	2
MDH2	6.20833e-83	-0.310976	0.546	0.699	1.54351e-78	2
MAP3K8	1.77433e-82	0.595051	0.345	0.211	4.41133e-78	2
PFN2	1.80248e-82	-0.535714	0.427	0.598	4.48133e-78	2
SLC47A1	2.51719e-82	-0.539677	0.194	0.364	6.25825e-78	2
MRPS12	3.72612e-82	-0.278903	0.31	0.503	9.26388e-78	2
GNG5	7.33221e-82	0.453275	0.701	0.659	1.82293e-77	2
P4HB	2.0851e-81	-0.403384	0.598	0.76	5.18398e-77	2
SYNGR1	6.7999e-81	-0.254987	0.301	0.495	1.69059e-76	2
LARP6	6.83042e-81	-0.268757	0.199	0.39	1.69818e-76	2
YWHAQ	7.7121e-81	0.432128	0.683	0.623	1.91738e-76	2
ISOC2	1.03368e-80	-0.303914	0.477	0.644	2.56993e-76	2
NR4A1	1.13704e-80	-0.660104	0.323	0.498	2.82691e-76	2
SLC12A2	1.36748e-80	-0.315922	0.298	0.494	3.39984e-76	2
TMEM141	2.29092e-80	-0.329177	0.352	0.538	5.69568e-76	2
IQCK	3.24345e-80	0.344567	0.162	0.064	8.06387e-76	2
PELI1	3.25869e-80	0.33393	0.231	0.11	8.10175e-76	2
NPW	3.90659e-80	-0.580254	0.088	0.238	9.71257e-76	2
PEA15	5.33955e-80	0.442661	0.425	0.286	1.32752e-75	2
COX5B	5.48503e-80	-0.285308	0.818	0.879	1.36369e-75	2
CSRP1	9.13903e-80	-0.316536	0.292	0.499	2.27215e-75	2
CAV1	1.19892e-79	-0.383319	0.174	0.358	2.98076e-75	2
LRRC8C	3.10949e-79	0.282399	0.262	0.137	7.7308e-75	2
XIST	4.23638e-79	0.299143	0.652	0.434	1.05325e-74	2
PRDX1	2.15733e-78	0.542598	0.811	0.796	5.36354e-74	2
APCDD1	2.23651e-78	-0.260408	0.068	0.223	5.56042e-74	2
EMP1	3.68291e-78	1.07304	0.633	0.599	9.15645e-74	2
ANXA1	3.98685e-78	0.454254	0.776	0.74	9.91211e-74	2
EEF1B2	6.85696e-78	-0.30063	0.945	0.954	1.70478e-73	2
SLC25A5	8.06008e-78	-0.392543	0.777	0.833	2.0039e-73	2
UQCC3	9.51383e-78	-0.250866	0.259	0.452	2.36533e-73	2
ATP5MC2	1.65734e-77	-0.251147	0.864	0.92	4.12047e-73	2
JAG1	2.1796e-77	-0.283219	0.241	0.426	5.41892e-73	2
CFAP36	3.15505e-77	0.294291	0.299	0.17	7.84408e-73	2
CXCL3	4.35719e-77	0.646478	0.257	0.127	1.08329e-72	2
RDH10	6.0973e-77	0.25757	0.185	0.081	1.51591e-72	2
SRI	1.00543e-76	-0.32545	0.481	0.666	2.49971e-72	2
MZT2A	2.3939e-76	-0.339291	0.532	0.676	5.95171e-72	2
BAMBI	2.56793e-76	-0.3528	0.128	0.292	6.3844e-72	2
BNC2	3.1636e-75	-0.326065	0.34	0.521	7.86535e-71	2
SGCE	6.92003e-75	0.2539	0.187	0.083	1.72046e-70	2
COLEC12	1.04682e-74	-0.298094	0.211	0.392	2.60261e-70	2
GAPDH	1.21727e-74	-0.437521	0.969	0.972	3.02638e-70	2
SLC4A4	1.6703e-74	-0.337252	0.222	0.404	4.15271e-70	2
NDUFB11	2.79185e-74	-0.273748	0.712	0.798	6.9411e-70	2
TTC3	3.21678e-74	-0.321498	0.422	0.596	7.99755e-70	2
JUN	5.3803e-74	-0.860806	0.692	0.821	1.33765e-69	2
FBLN1	1.00089e-73	0.403184	0.293	0.163	2.48841e-69	2
TRMT112	1.72568e-73	-0.28385	0.745	0.831	4.29037e-69	2
GPX4	3.95655e-73	0.440794	0.811	0.804	9.83678e-69	2
SSBP1	7.13387e-73	-0.254007	0.579	0.721	1.77362e-68	2
FOXO1	1.00278e-72	-0.282199	0.223	0.4	2.4931e-68	2
COPS6	2.50934e-72	-0.276294	0.468	0.644	6.23873e-68	2
C5orf15	8.3539e-72	-0.293533	0.309	0.488	2.07695e-67	2
CHPF	8.91094e-72	-0.287662	0.303	0.498	2.21544e-67	2
NME4	1.46312e-71	-0.262535	0.521	0.674	3.63762e-67	2
EIF3K	1.58716e-71	-0.279124	0.815	0.87	3.94601e-67	2
SDHC	2.57773e-71	-0.29528	0.516	0.679	6.40876e-67	2
ATF4	3.39247e-71	0.523733	0.69	0.626	8.43435e-67	2
SERBP1	4.61533e-71	0.380465	0.693	0.654	1.14746e-66	2
NID2	8.43726e-71	-0.327128	0.185	0.35	2.09767e-66	2
HNRNPC	1.11061e-70	0.404459	0.78	0.78	2.76121e-66	2
MYC	1.1228e-70	0.824957	0.455	0.349	2.79151e-66	2
CCDC80	1.15166e-70	-0.483402	0.264	0.418	2.86327e-66	2
NAA38	2.06453e-70	-0.290556	0.514	0.676	5.13283e-66	2
GADD45A	3.14071e-70	0.590299	0.335	0.211	7.80845e-66	2
F3	6.76944e-70	0.620443	0.399	0.268	1.68302e-65	2
STX11	1.27498e-69	0.280848	0.19	0.084	3.16987e-65	2
PAM16	1.47324e-69	-0.26225	0.358	0.534	3.66276e-65	2
PRAP1	1.98457e-69	-0.309999	0.004	0.111	4.93403e-65	2
ABI3BP	2.5836e-69	0.394178	0.313	0.197	6.42335e-65	2
CDC42	2.95552e-69	0.446374	0.725	0.649	7.34802e-65	2
APOD	9.6406e-69	1.23849	0.337	0.216	2.39685e-64	2
ISG20	1.03294e-68	0.288554	0.203	0.094	2.56809e-64	2
ACTN1	2.6112e-68	-0.313149	0.311	0.5	6.49195e-64	2
OLFML3	2.89908e-68	0.466493	0.493	0.336	7.20768e-64	2
CREB3L2	2.96782e-68	-0.255003	0.265	0.448	7.37859e-64	2
NDUFAB1	3.21966e-68	-0.26231	0.553	0.698	8.00472e-64	2
PIK3R1	4.06141e-68	0.252361	0.274	0.148	1.00975e-63	2
JMJD1C	1.31594e-67	0.498833	0.487	0.377	3.27169e-63	2
DNTTIP2	2.65364e-67	0.253353	0.28	0.157	6.59749e-63	2
H1F0	3.16012e-67	-0.344838	0.208	0.374	7.8567e-63	2
ATP5PD	4.05465e-67	-0.318391	0.643	0.759	1.00807e-62	2
TNFAIP8	9.13753e-67	0.546573	0.36	0.24	2.27177e-62	2
TMED10	1.25881e-66	-0.369348	0.656	0.782	3.12966e-62	2
LAMTOR5	1.87532e-66	0.428644	0.706	0.692	4.66241e-62	2
COX7C	2.25711e-66	-0.274214	0.955	0.961	5.61163e-62	2
JAK1	3.04948e-66	0.294939	0.403	0.268	7.58161e-62	2
FZD1	4.69105e-66	-0.26184	0.265	0.436	1.16629e-61	2
TMEM9	5.30895e-66	-0.254956	0.322	0.501	1.31991e-61	2
CLTA	1.34638e-65	-0.254372	0.718	0.792	3.34736e-61	2
ITGAX	2.49237e-65	0.300625	0.135	0.053	6.19654e-61	2
COL15A1	2.60667e-65	-0.285195	0.023	0.136	6.4807e-61	2
RIPK2	2.77791e-65	0.513457	0.293	0.179	6.90644e-61	2
PGK1	2.8085e-65	-0.295606	0.606	0.754	6.9825e-61	2
EZR	8.0678e-65	0.414472	0.472	0.353	2.00582e-60	2
SLC38A2	9.92371e-65	-0.409248	0.435	0.623	2.46723e-60	2
EEF2	1.35449e-64	0.287228	0.963	0.954	3.36753e-60	2
FAM229B	2.32643e-64	0.333262	0.339	0.219	5.78397e-60	2
TNFRSF11B	1.09106e-63	-0.300256	0.189	0.347	2.7126e-59	2
HLA-DPB1	9.72702e-63	0.281987	0.457	0.284	2.41833e-58	2
PRDX5	1.08945e-62	-0.253003	0.766	0.824	2.70859e-58	2
RPN1	1.31425e-62	-0.278866	0.366	0.536	3.26748e-58	2
SEPTIN11	1.50954e-62	0.279021	0.343	0.219	3.75301e-58	2
ALDH1A2	2.88458e-62	-0.593191	0.112	0.246	7.17165e-58	2
SNHG15	3.40503e-62	0.404818	0.338	0.22	8.46558e-58	2
KRT10	3.58903e-62	-0.343536	0.617	0.738	8.92304e-58	2
AMD1	9.48888e-62	0.512123	0.453	0.352	2.35913e-57	2
GPRC5A	9.72847e-62	0.318769	0.228	0.122	2.41869e-57	2
GJB2	1.19075e-61	-0.323852	0.197	0.353	2.96044e-57	2
CCR7	2.29722e-61	0.312728	0.106	0.037	5.71134e-57	2
SERPINH1	3.34961e-61	-0.410618	0.395	0.561	8.3278e-57	2
GTF3C6	4.4268e-61	0.358345	0.484	0.376	1.10059e-56	2
ABL2	1.27913e-60	0.353435	0.272	0.16	3.18018e-56	2
HAX1	1.77212e-60	-0.257311	0.438	0.608	4.40586e-56	2
ROMO1	1.97118e-60	-0.255852	0.697	0.789	4.90074e-56	2
FRMD6	2.6532e-60	0.264438	0.169	0.08	6.59638e-56	2
ANAPC11	2.86983e-60	-0.262986	0.648	0.762	7.13497e-56	2
MZT2B	2.97199e-60	-0.265975	0.729	0.82	7.38896e-56	2
TXNL4A	3.68877e-60	-0.288413	0.416	0.561	9.17101e-56	2
NUCB2	7.81176e-60	-0.314545	0.408	0.582	1.94216e-55	2
LGALS3BP	8.86791e-60	-0.336383	0.537	0.703	2.20474e-55	2
RWDD1	9.05338e-60	0.466066	0.642	0.625	2.25085e-55	2
DMAC1	2.60634e-59	-0.251489	0.427	0.593	6.47989e-55	2
TKT	3.14619e-59	-0.291762	0.551	0.7	7.82206e-55	2
NORAD	5.70612e-59	-0.269994	0.491	0.644	1.41865e-54	2
NCOA7	1.83414e-58	0.366927	0.312	0.198	4.56004e-54	2
STK17A	6.69088e-58	0.332441	0.362	0.242	1.66349e-53	2
DEPP1	1.00225e-57	-0.30024	0.035	0.146	2.49179e-53	2
GFRA1	2.42554e-57	0.251127	0.22	0.122	6.03037e-53	2
ARHGDIB	2.62501e-57	0.25513	0.491	0.312	6.5263e-53	2
GABARAPL1	3.94536e-57	0.493645	0.533	0.466	9.80894e-53	2
MRPL51	5.73542e-57	-0.2502	0.601	0.723	1.42594e-52	2
CDKN1A	3.18459e-56	0.509206	0.473	0.341	7.91754e-52	2
TAGLN	3.39772e-56	-0.666032	0.441	0.604	8.4474e-52	2
PPIC	2.83292e-55	-0.279819	0.517	0.666	7.04321e-51	2
ZFP36L2	4.10098e-55	-0.455037	0.581	0.742	1.01959e-50	2
RGS5	4.42883e-55	-0.810192	0.287	0.408	1.1011e-50	2
LRRFIP1	8.03336e-55	0.52985	0.493	0.4	1.99725e-50	2
VIM	1.26203e-54	0.261481	0.984	0.964	3.13765e-50	2
MFAP4	2.01417e-54	0.424919	0.262	0.16	5.00762e-50	2
TUBB	2.59195e-54	-0.428649	0.742	0.834	6.44411e-50	2
SCG2	2.79098e-54	0.547385	0.278	0.177	6.93893e-50	2
STMN1	5.90409e-54	-0.463521	0.35	0.48	1.46787e-49	2
OLR1	8.29222e-54	0.545115	0.229	0.121	2.06161e-49	2
LRMDA	1.08137e-53	0.386242	0.287	0.184	2.68849e-49	2
ARHGAP29	1.28091e-53	0.430557	0.351	0.242	3.1846e-49	2
RCN2	1.9669e-53	-0.378433	0.496	0.644	4.8901e-49	2
SERF2	2.15645e-53	-0.478519	0.978	0.977	5.36138e-49	2
FKBP11	2.27492e-53	-0.263143	0.247	0.398	5.65591e-49	2
WDR43	2.63062e-53	0.254543	0.265	0.162	6.54025e-49	2
B4GALT1	2.91333e-53	0.443793	0.359	0.243	7.24311e-49	2
TMEM176B	3.62881e-53	-0.449047	0.044	0.15	9.02195e-49	2
KCNMA1	8.95082e-53	-0.515579	0.361	0.515	2.22535e-48	2
POLR2I	1.74466e-52	-0.361559	0.533	0.667	4.33756e-48	2
DDX21	1.77084e-52	0.553379	0.539	0.485	4.40265e-48	2
WFDC2	2.14159e-52	-0.272912	0.041	0.144	5.32443e-48	2
RARRES2	4.21093e-52	-0.472452	0.576	0.681	1.04692e-47	2
TSPYL1	4.80085e-52	0.411961	0.51	0.418	1.19359e-47	2
DAPL1	7.82055e-52	-0.376156	0.018	0.109	1.94435e-47	2
HEXA	9.71964e-52	-0.30939	0.347	0.498	2.4165e-47	2
NR4A2	1.11935e-51	-0.785504	0.255	0.394	2.78292e-47	2
MSC	1.50747e-51	0.35995	0.156	0.077	3.74788e-47	2
CXCL2	3.20849e-51	0.632477	0.302	0.182	7.97696e-47	2
SLC26A2	3.96459e-51	-0.31364	0.413	0.611	9.85676e-47	2
SERPINF1	1.01586e-50	0.439204	0.574	0.443	2.52564e-46	2
MIR22HG	2.17065e-50	0.39529	0.275	0.177	5.39667e-46	2
SESN3	2.3988e-50	-0.273298	0.301	0.441	5.9639e-46	2
RNF11	4.5202e-50	0.336681	0.437	0.346	1.12381e-45	2
PRRX1	9.56998e-50	0.283512	0.265	0.166	2.37929e-45	2
FOXC2	1.41634e-49	-0.347035	0.269	0.407	3.52132e-45	2
TSPAN3	1.55139e-49	-0.259062	0.533	0.685	3.85707e-45	2
HSPA5	4.40451e-49	-0.433226	0.584	0.723	1.09505e-44	2
PDIA3	7.90126e-49	-0.44832	0.63	0.762	1.96441e-44	2
FAM200B	8.05564e-49	0.337961	0.41	0.319	2.00279e-44	2
ATP13A3	9.76101e-49	0.329926	0.35	0.25	2.42678e-44	2
FGL2	1.0527e-48	-0.412457	0.508	0.719	2.61723e-44	2
FGFR1	1.79938e-48	0.439038	0.463	0.384	4.47362e-44	2
SEPTIN7	2.48244e-48	0.405567	0.69	0.644	6.17185e-44	2
PCOLCE	3.91323e-48	-0.31946	0.423	0.601	9.72906e-44	2
DRAM1	5.41243e-48	0.264644	0.198	0.108	1.34564e-43	2
PDE4B	6.07365e-48	0.258202	0.168	0.083	1.51003e-43	2
SERPINB9	7.15105e-48	0.488522	0.234	0.136	1.77789e-43	2
HLA-DQA1	1.30365e-47	0.528699	0.284	0.168	3.24113e-43	2
PHLDA2	1.32547e-47	0.630074	0.361	0.265	3.29538e-43	2
BLOC1S2	1.45857e-47	0.329123	0.407	0.309	3.62629e-43	2
FAM107A	2.32101e-47	0.407599	0.357	0.264	5.77049e-43	2
DMD	4.53381e-47	0.294469	0.247	0.155	1.1272e-42	2
MPC2	5.21408e-47	-0.252448	0.651	0.745	1.29632e-42	2
SERINC1	5.80025e-47	0.292324	0.503	0.423	1.44206e-42	2
FDPS	6.58892e-47	-0.334879	0.367	0.518	1.63814e-42	2
TP53I3	6.86932e-47	0.318556	0.332	0.232	1.70785e-42	2
AL359555.4	8.1314e-47	0.631982	0.53	0.477	2.02163e-42	2
CCND1	1.40348e-46	-0.37627	0.467	0.617	3.48933e-42	2
COX7B	2.43109e-46	-0.258756	0.824	0.853	6.04417e-42	2
ARPC1B	4.25882e-46	-0.270732	0.666	0.779	1.05883e-41	2
AREG	1.70219e-45	0.412459	0.101	0.041	4.23199e-41	2
NDUFS5	1.92674e-45	0.376283	0.826	0.812	4.79027e-41	2
PLEK	2.58937e-45	0.423875	0.202	0.109	6.43768e-41	2
PCLAF	2.98951e-45	-0.435618	0.035	0.126	7.43252e-41	2
HILPDA	6.62831e-45	0.567117	0.252	0.162	1.64793e-40	2
DNPH1	9.94096e-45	-0.282007	0.493	0.63	2.47152e-40	2
SERPING1	1.80685e-44	0.431874	0.607	0.544	4.49219e-40	2
PIM3	2.0649e-44	0.315667	0.257	0.155	5.13376e-40	2
TMCO1	2.11481e-44	-0.255732	0.569	0.709	5.25785e-40	2
MICOS10	3.16068e-44	0.482268	0.755	0.749	7.85809e-40	2
RGCC	4.30073e-44	0.276773	0.29	0.178	1.06925e-39	2
CCDC85B	5.77373e-44	0.326224	0.578	0.518	1.43546e-39	2
TGIF1	6.47213e-44	0.328734	0.385	0.282	1.6091e-39	2
DUT	8.36726e-44	-0.287568	0.606	0.731	2.08027e-39	2
LYPD1	2.66569e-43	0.358157	0.113	0.051	6.62744e-39	2
SPON2	3.10144e-43	0.259551	0.102	0.042	7.7108e-39	2
CCN1	8.81583e-43	-0.5409	0.32	0.455	2.19179e-38	2
C12orf57	9.85179e-43	-0.30223	0.774	0.82	2.44935e-38	2
LEPROT	1.01053e-42	0.443874	0.552	0.522	2.51239e-38	2
C4orf3	1.07738e-42	0.363177	0.744	0.733	2.67858e-38	2
TPBG	2.78237e-42	0.303113	0.22	0.135	6.91754e-38	2
RAP1B	3.13998e-42	0.339487	0.721	0.696	7.80662e-38	2
PRDX2	9.42026e-42	-0.286202	0.665	0.738	2.34207e-37	2
IER3	2.25568e-41	-0.419875	0.454	0.302	5.60808e-37	2
DSTN	2.87782e-41	0.45494	0.77	0.781	7.15484e-37	2
HLA-C	5.19256e-41	-0.399124	0.725	0.833	1.29097e-36	2
CEBPB	9.20941e-41	-0.393321	0.274	0.411	2.28964e-36	2
ERG28	9.58465e-41	-0.258166	0.332	0.468	2.38294e-36	2
PMAIP1	1.1341e-40	0.426101	0.202	0.114	2.81959e-36	2
IFI27L2	1.14452e-40	-0.325932	0.413	0.57	2.8455e-36	2
BTG1	1.64519e-40	0.269087	0.738	0.672	4.09028e-36	2
HSP90AB1	2.24824e-40	0.253746	0.877	0.883	5.58958e-36	2
CD81	3.69275e-40	-0.366952	0.527	0.66	9.18091e-36	2
TMED9	3.80605e-40	-0.312022	0.51	0.642	9.46259e-36	2
TUBA1A	4.52399e-40	0.373919	0.623	0.56	1.12475e-35	2
HSPB11	5.96145e-40	0.394494	0.461	0.383	1.48214e-35	2
ATP6AP1	8.87062e-40	-0.254321	0.4	0.536	2.20541e-35	2
HSP90B1	1.00493e-39	-0.301012	0.643	0.779	2.49845e-35	2
GJA1	1.01261e-39	0.285208	0.295	0.203	2.51755e-35	2
EDN3	1.30472e-39	0.310314	0.13	0.065	3.24381e-35	2
TSPAN4	1.48225e-39	-0.251024	0.491	0.63	3.68516e-35	2
DNASE1L3	2.15508e-39	0.717892	0.355	0.273	5.35795e-35	2
SLC6A13	3.27324e-39	0.497446	0.187	0.112	8.13794e-35	2
SF3B5	3.49925e-39	0.312296	0.628	0.607	8.69984e-35	2
PRNP	5.76738e-39	0.377093	0.517	0.461	1.43389e-34	2
MAP1LC3B	6.61415e-39	0.319511	0.594	0.54	1.64441e-34	2
LGALS3	9.76036e-39	0.480857	0.649	0.658	2.42662e-34	2
WBP1L	1.08028e-38	-0.264836	0.39	0.509	2.68578e-34	2
FTH1	1.23555e-38	0.399174	0.999	0.998	3.07183e-34	2
TNFRSF1B	2.03394e-38	0.253018	0.176	0.095	5.05677e-34	2
CNN3	2.55739e-38	0.431237	0.551	0.504	6.35818e-34	2
PDGFD	3.61323e-38	0.276783	0.235	0.157	8.98322e-34	2
IRF1	4.35098e-38	0.451952	0.467	0.389	1.08174e-33	2
GINM1	5.77897e-38	0.272289	0.416	0.333	1.43677e-33	2
PABPC1	1.17715e-37	0.323226	0.894	0.901	2.92664e-33	2
KLF9	1.32534e-37	0.258346	0.357	0.266	3.29507e-33	2
UBE2D1	1.67567e-37	0.338483	0.34	0.255	4.16605e-33	2
LTBP4	3.56862e-37	-0.284921	0.378	0.514	8.87231e-33	2
OST4	4.50444e-37	0.269511	0.89	0.891	1.11989e-32	2
NRN1	7.52287e-37	0.384981	0.369	0.278	1.87034e-32	2
FXYD5	8.309e-37	0.505782	0.66	0.684	2.06578e-32	2
HLA-A	3.62051e-36	-0.312431	0.76	0.883	9.00132e-32	2
ETS2	4.42594e-36	0.429393	0.268	0.183	1.10038e-31	2
PDLIM5	1.25586e-35	0.420033	0.353	0.288	3.12231e-31	2
ID2	1.26572e-35	0.380184	0.589	0.493	3.14684e-31	2
AKAP13	1.34828e-35	0.328007	0.479	0.411	3.3521e-31	2
BIN1	1.35396e-35	-0.288002	0.227	0.352	3.36622e-31	2
DDAH2	1.35687e-35	0.337385	0.59	0.546	3.37345e-31	2
ZBTB43	6.09964e-35	0.252073	0.265	0.187	1.51649e-30	2
AKAP12	6.4739e-35	-0.356118	0.531	0.647	1.60954e-30	2
IL6ST	6.67995e-35	0.323023	0.489	0.443	1.66077e-30	2
LAPTM4A	8.11725e-35	0.498411	0.749	0.816	2.01811e-30	2
HAMP	3.85612e-34	0.628348	0.142	0.074	9.58708e-30	2
SLBP	4.51444e-34	0.28412	0.328	0.242	1.12238e-29	2
SMIM14	4.92522e-34	0.313929	0.415	0.345	1.22451e-29	2
CD164	4.76391e-33	0.260306	0.609	0.556	1.1844e-28	2
YWHAE	6.43356e-33	0.32324	0.777	0.778	1.59951e-28	2
NUCKS1	8.39411e-33	-0.254469	0.699	0.804	2.08694e-28	2
IGKC	9.09061e-33	-0.617057	0.133	0.068	2.26011e-28	2
OMD	1.18457e-32	0.986141	0.366	0.337	2.94509e-28	2
SRSF11	2.39284e-32	0.276385	0.519	0.457	5.94907e-28	2
TGFB1	5.52031e-32	0.297081	0.261	0.167	1.37246e-27	2
SEMA3C	8.76981e-32	0.304424	0.253	0.174	2.18035e-27	2
NR2F1	3.4011e-31	-0.278146	0.291	0.404	8.45583e-27	2
IFNGR1	3.44049e-31	0.285824	0.505	0.427	8.55375e-27	2
SELENOS	4.39727e-31	-0.309226	0.546	0.653	1.09325e-26	2
AIG1	7.67311e-31	0.302368	0.41	0.34	1.90769e-26	2
ARL8B	7.99586e-31	0.255566	0.338	0.255	1.98793e-26	2
SNHG29	9.83368e-31	-0.278896	0.963	0.939	2.44485e-26	2
CD59	1.1453e-30	-0.337657	0.66	0.736	2.84745e-26	2
TCP1	1.26891e-30	0.290545	0.481	0.424	3.15476e-26	2
ZBTB20	1.44484e-30	0.336911	0.443	0.383	3.59215e-26	2
COX7A1	1.74582e-30	0.287649	0.278	0.204	4.34047e-26	2
[truncated: 128 more rows]

## Sheet: Table S9
gene	p_val	avg_log2FC	pct.1	pct.2	p_val_adj	cluster
ABI3BP	1.43777e-163	-1.02095	0.076	0.21	3.0186e-159	0
MGST1	1.18681e-139	-0.538728	0.034	0.126	2.49171e-135	0
DCN	3.55996e-85	-0.878178	0.191	0.314	7.47413e-81	0
CD44	9.87929e-76	-0.556152	0.407	0.521	2.07416e-71	0
SERPING1	1.81608e-72	-0.593136	0.28	0.39	3.81286e-68	0
S100A6	2.24842e-72	-1.04644	0.775	0.826	4.72056e-68	0
A2M	4.88598e-69	0.734452	0.205	0.096	1.02581e-64	0
PTGES	5.68081e-69	-0.494937	0.101	0.191	1.19269e-64	0
PDGFRL	4.61166e-61	-0.331402	0.068	0.141	9.68217e-57	0
CCDC80	2.02312e-58	-0.707043	0.151	0.24	4.24753e-54	0
HSPA8	7.47012e-57	0.5376	0.794	0.737	1.56835e-52	0
RGCC	4.9023e-56	0.774137	0.189	0.094	1.02924e-51	0
RAC1	5.56189e-54	0.4897	0.547	0.442	1.16772e-49	0
EEF1A1	5.91635e-52	-0.289335	0.996	0.995	1.24214e-47	0
CCDC85B	7.25903e-51	0.466849	0.429	0.309	1.52403e-46	0
EDNRB	1.72846e-50	0.599226	0.108	0.037	3.6289e-46	0
CRIP2	1.35215e-48	0.375981	0.425	0.312	2.83884e-44	0
SEMA3C	5.39477e-48	-0.764939	0.164	0.245	1.13263e-43	0
HSP90AA1	7.00338e-46	0.908813	0.843	0.792	1.47036e-41	0
MZT2B	2.45642e-45	0.256076	0.655	0.54	5.15726e-41	0
RNASE1	1.04548e-44	1.15163	0.158	0.079	2.195e-40	0
SNX3	1.84004e-44	0.2885	0.555	0.438	3.86316e-40	0
SNHG7	3.94047e-44	0.400882	0.554	0.455	8.27303e-40	0
PRRX1	6.26635e-44	-0.356053	0.124	0.199	1.31562e-39	0
HSPB1	3.86802e-43	0.597816	0.745	0.649	8.1209e-39	0
ETS2	3.90757e-43	0.559465	0.297	0.2	8.20395e-39	0
HSPH1	4.8285e-43	0.770939	0.47	0.369	1.01374e-38	0
PLVAP	2.12194e-42	0.901915	0.111	0.045	4.45501e-38	0
GLUL	3.25518e-41	-0.540135	0.515	0.588	6.83425e-37	0
CAPG	1.58999e-40	-0.509247	0.218	0.301	3.33818e-36	0
JUNB	4.60393e-40	0.416905	0.663	0.583	9.66596e-36	0
MMP2	1.35234e-39	-0.335248	0.118	0.188	2.83924e-35	0
SH3BGRL3	1.35367e-39	-0.611316	0.683	0.709	2.84203e-35	0
RBP7	4.62834e-39	0.816579	0.103	0.042	9.71719e-35	0
BAG3	7.09918e-39	0.646011	0.292	0.203	1.49047e-34	0
FLT1	1.88001e-38	0.693995	0.112	0.049	3.94708e-34	0
CD93	4.3975e-38	0.409571	0.115	0.051	9.23255e-34	0
ITM2B	4.84234e-38	0.281408	0.781	0.714	1.01665e-33	0
JUN	5.04289e-38	0.314084	0.654	0.543	1.05875e-33	0
YWHAH	1.27067e-37	0.483449	0.321	0.231	2.66776e-33	0
LGALS3	2.75664e-37	-0.412487	0.564	0.616	5.78756e-33	0
ESAM	3.1145e-37	0.407481	0.121	0.056	6.53889e-33	0
EPAS1	2.99598e-36	0.632561	0.235	0.156	6.29007e-32	0
PKM	5.45311e-36	-0.304778	0.579	0.639	1.14488e-31	0
EDN2	1.99395e-35	-0.640053	0.051	0.1	4.18631e-31	0
S100A10	5.55949e-35	-0.479558	0.798	0.83	1.16722e-30	0
CLTA	9.78953e-35	0.262573	0.562	0.465	2.05531e-30	0
STC1	6.18397e-34	1.41225	0.107	0.05	1.29833e-29	0
PFN1	1.66825e-33	0.270842	0.717	0.646	3.5025e-29	0
DNAJB1	2.87862e-33	1.05321	0.58	0.497	6.04367e-29	0
PECAM1	2.97902e-33	0.419154	0.102	0.045	6.25446e-29	0
THBD	4.80147e-33	0.777149	0.134	0.071	1.00807e-28	0
RAMP2	8.44252e-33	0.437526	0.253	0.175	1.77251e-28	0
CTSZ	1.08197e-32	0.320164	0.236	0.156	2.2716e-28	0
HLA-DRB1	1.2063e-32	0.467891	0.401	0.308	2.53262e-28	0
SOCS2	2.57055e-32	0.324118	0.104	0.048	5.39687e-28	0
ISLR	7.80551e-32	-0.388912	0.184	0.253	1.63877e-27	0
IGFBP4	8.10707e-32	0.42027	0.408	0.323	1.70208e-27	0
COL4A1	9.97752e-32	0.437345	0.149	0.085	2.09478e-27	0
TFPI2	1.1036e-31	-0.54535	0.082	0.136	2.31701e-27	0
SERPINE1	3.28574e-31	1.09443	0.17	0.104	6.8984e-27	0
SPARCL1	5.92338e-31	0.536506	0.355	0.275	1.24361e-26	0
CYBA	3.71188e-30	0.374478	0.392	0.308	7.79309e-26	0
SMIM14	6.03204e-30	-0.306208	0.144	0.207	1.26643e-25	0
RHOB	6.13531e-30	0.318107	0.592	0.499	1.28811e-25	0
PLPP1	1.30433e-29	0.652357	0.328	0.249	2.73843e-25	0
CTSK	2.37027e-29	-0.313824	0.218	0.288	4.97638e-25	0
NRP1	2.60386e-29	0.260643	0.114	0.059	5.46681e-25	0
HES4	7.11028e-29	0.342301	0.385	0.294	1.4928e-24	0
STOM	1.1562e-28	0.47665	0.325	0.255	2.42744e-24	0
NECTIN2	1.41467e-28	0.278153	0.297	0.217	2.97011e-24	0
LDHA	3.8779e-28	-0.354016	0.724	0.758	8.14165e-24	0
HLA-A	5.62391e-28	0.39401	0.717	0.638	1.18074e-23	0
CCL4	2.27569e-27	1.21302	0.114	0.061	4.77782e-23	0
OGN	2.73447e-27	-0.313997	0.347	0.423	5.74102e-23	0
IGFBP7	3.20417e-27	0.896477	0.311	0.24	6.72715e-23	0
GPC6	4.56307e-27	-0.336524	0.178	0.241	9.58017e-23	0
GNAS	5.86198e-27	0.283724	0.569	0.493	1.23072e-22	0
PCBP1	1.97855e-26	0.318207	0.397	0.321	4.15396e-22	0
PDK4	4.12179e-26	0.38221	0.15	0.09	8.65369e-22	0
PGAM1	4.12582e-26	-0.286836	0.562	0.608	8.66215e-22	0
GRB10	5.02703e-26	0.412959	0.137	0.081	1.05543e-21	0
MAP1LC3B	5.79335e-26	0.372835	0.414	0.343	1.21631e-21	0
IL32	8.49018e-26	0.436265	0.108	0.058	1.78251e-21	0
FN1	1.77334e-25	-0.488999	0.456	0.512	3.72312e-21	0
XBP1	1.81534e-25	0.285077	0.33	0.252	3.81131e-21	0
SPP1	2.18258e-25	1.58562	0.11	0.061	4.58233e-21	0
CYBRD1	2.47592e-25	-0.357923	0.201	0.259	5.1982e-21	0
IGFBP6	8.76144e-25	-0.374196	0.309	0.371	1.83946e-20	0
COL4A2	1.04266e-24	0.389152	0.196	0.133	2.18906e-20	0
BRI3	1.25558e-24	0.270106	0.188	0.126	2.63609e-20	0
TNFRSF1B	2.17119e-24	0.309903	0.119	0.067	4.55842e-20	0
C11orf96	2.59026e-24	0.529121	0.116	0.065	5.43826e-20	0
HSPE1	5.61415e-24	0.336733	0.645	0.566	1.17869e-19	0
COL1A2	6.97033e-24	-0.399445	0.371	0.431	1.46342e-19	0
UBC	7.60075e-24	0.408694	0.898	0.858	1.59578e-19	0
IGFBP3	8.9739e-24	1.26364	0.136	0.084	1.88407e-19	0
TIMP2	2.01276e-23	-0.360384	0.356	0.411	4.22578e-19	0
GPR4	2.14296e-23	0.273621	0.177	0.118	4.49913e-19	0
MAFF	1.0907e-22	0.281555	0.282	0.214	2.28993e-18	0
UPP1	2.00927e-22	0.338231	0.17	0.113	4.21845e-18	0
SERPINH1	3.78877e-22	0.457364	0.361	0.284	7.95452e-18	0
DKK3	4.28113e-22	-0.300153	0.224	0.285	8.98824e-18	0
FCGRT	4.96754e-22	0.271385	0.454	0.382	1.04293e-17	0
UGDH	5.14335e-22	-0.252159	0.109	0.158	1.07985e-17	0
AHNAK	6.3128e-22	-0.358343	0.471	0.522	1.32537e-17	0
EIF4A2	6.32912e-22	-0.261911	0.572	0.609	1.3288e-17	0
HBEGF	1.08166e-21	0.311345	0.108	0.062	2.27095e-17	0
PFN2	1.46043e-21	-0.399863	0.276	0.332	3.06617e-17	0
MTSS1	2.49939e-21	0.301416	0.147	0.094	5.24747e-17	0
H1FX	2.83291e-21	0.305665	0.314	0.242	5.9477e-17	0
ADM	4.54532e-21	0.836835	0.292	0.235	9.54289e-17	0
PABPC1	1.02394e-20	-0.292424	0.786	0.818	2.14976e-16	0
MFAP5	1.05215e-20	-0.292913	0.164	0.215	2.20898e-16	0
SYTL3	1.97853e-20	-0.275391	0.102	0.15	4.15393e-16	0
PMP22	3.68924e-20	-0.272126	0.314	0.369	7.74557e-16	0
ANGPTL4	3.74343e-20	0.549223	0.195	0.138	7.85933e-16	0
LAPTM4A	4.23595e-20	-0.269601	0.618	0.651	8.89339e-16	0
COTL1	7.42114e-20	0.315311	0.168	0.116	1.55807e-15	0
IFI27	7.69129e-20	-0.365945	0.351	0.408	1.61479e-15	0
NBN	1.27729e-19	-0.366363	0.127	0.175	2.68168e-15	0
SEC14L1	1.38855e-19	0.30504	0.289	0.226	2.91526e-15	0
HLA-DPA1	2.19173e-19	0.330173	0.202	0.143	4.60154e-15	0
PIM3	7.02895e-19	0.255363	0.191	0.136	1.47573e-14	0
HLA-DRA	9.2785e-19	0.295536	0.199	0.141	1.94802e-14	0
PERP	1.00958e-18	-0.288588	0.344	0.398	2.1196e-14	0
NEDD9	1.51712e-18	0.437745	0.127	0.082	3.18519e-14	0
CACYBP	1.87412e-18	0.282322	0.451	0.378	3.93472e-14	0
HSPA5	2.4305e-18	0.487816	0.518	0.455	5.10283e-14	0
ACSL1	3.35464e-18	0.452743	0.124	0.08	7.04306e-14	0
SLC1A3	1.48169e-17	0.479464	0.165	0.117	3.1108e-13	0
BNIP3L	1.62432e-17	-0.377738	0.404	0.454	3.41025e-13	0
DUSP5	1.75414e-17	0.28125	0.194	0.142	3.68281e-13	0
SPRY1	1.95685e-17	0.63756	0.155	0.109	4.10842e-13	0
GNA13	2.72206e-17	0.324051	0.221	0.166	5.71497e-13	0
HLA-C	3.25074e-17	0.27568	0.725	0.668	6.82492e-13	0
TNFRSF11B	4.71647e-17	-0.273678	0.102	0.143	9.90223e-13	0
SOX17	6.4463e-17	0.258311	0.104	0.064	1.3534e-12	0
ELOC	7.96386e-17	0.260936	0.424	0.365	1.67201e-12	0
PDLIM1	1.13089e-16	0.311667	0.288	0.231	2.3743e-12	0
IFI6	1.77666e-16	-0.298568	0.233	0.281	3.7301e-12	0
SLC9A3R2	3.96986e-16	0.33059	0.148	0.104	8.33471e-12	0
MT1A	4.95355e-16	-0.364988	0.113	0.156	1.04e-11	0
GADD45G	6.22169e-16	0.36321	0.144	0.099	1.30624e-11	0
FCGR2A	6.42069e-16	0.446198	0.101	0.064	1.34802e-11	0
CFH	6.87406e-16	-0.354384	0.236	0.282	1.44321e-11	0
APP	1.3308e-15	0.327663	0.497	0.432	2.79402e-11	0
CTSD	1.50751e-15	0.33276	0.239	0.186	3.16502e-11	0
PCOLCE	3.49126e-15	-0.274586	0.26	0.306	7.3299e-11	0
PELI1	3.94086e-15	0.332978	0.211	0.162	8.27383e-11	0
PTN	4.32946e-15	-0.268454	0.342	0.4	9.0897e-11	0
NINJ1	5.11714e-15	0.26449	0.37	0.311	1.07434e-10	0
EFEMP1	9.45894e-15	-0.2791	0.232	0.28	1.9859e-10	0
GRASP	1.63662e-14	0.287613	0.126	0.087	3.43609e-10	0
DUSP2	2.3051e-14	0.35244	0.181	0.134	4.83956e-10	0
CLEC3B	2.64067e-14	0.267216	0.232	0.182	5.54409e-10	0
LINC01133	1.02914e-13	-0.350066	0.201	0.242	2.16069e-09	0
RGS1	1.42915e-13	0.740312	0.16	0.122	3.0005e-09	0
TUBA1C	1.70492e-13	-0.414065	0.255	0.289	3.57949e-09	0
MGAT1	1.87017e-13	0.328601	0.298	0.248	3.92642e-09	0
RAC2	5.86943e-13	-0.339418	0.103	0.138	1.23229e-08	0
NAMPT	6.68055e-13	0.271854	0.352	0.304	1.40258e-08	0
IGFBP5	6.93119e-13	-0.292741	0.383	0.429	1.4552e-08	0
IVNS1ABP	8.62298e-13	0.453661	0.206	0.162	1.81039e-08	0
LY6E	1.03981e-12	-0.359134	0.479	0.514	2.18308e-08	0
ZFAND2A	1.28052e-12	0.475267	0.17	0.129	2.68845e-08	0
HSPD1	1.37135e-12	0.422447	0.645	0.599	2.87914e-08	0
MGP	1.78686e-12	-0.39383	0.52	0.572	3.75152e-08	0
APOE	1.81922e-12	0.379224	0.492	0.442	3.81944e-08	0
RNASET2	3.14119e-12	0.286297	0.224	0.178	6.59493e-08	0
ZFP36L1	7.75451e-12	-0.386532	0.622	0.625	1.62806e-07	0
RNF144B	5.46658e-11	0.307944	0.125	0.091	1.14771e-06	0
FTH1	8.41758e-11	-0.279849	0.985	0.977	1.76727e-06	0
NET1	1.18272e-10	-0.280015	0.328	0.369	2.48313e-06	0
KLF10	3.52121e-10	-0.331413	0.239	0.273	7.39278e-06	0
HSPA6	8.45761e-10	0.332655	0.301	0.25	1.77567e-05	0
CD74	9.35785e-10	0.738254	0.389	0.36	1.96468e-05	0
CAVIN1	1.26915e-09	-0.279391	0.41	0.433	2.66459e-05	0
CXCL16	3.85477e-09	0.276507	0.148	0.116	8.09308e-05	0
DEPP1	4.83181e-09	0.560698	0.164	0.132	0.000101444	0
COL18A1	5.24813e-09	0.257598	0.155	0.122	0.000110184	0
IER5	7.42297e-09	0.44768	0.163	0.131	0.000155845	0
ASS1	1.14599e-08	0.375597	0.49	0.49	0.000240601	0
BTG2	1.44738e-08	-0.490215	0.476	0.487	0.000303878	0
INSIG1	1.99379e-08	0.408563	0.302	0.267	0.000418596	0
JAM2	2.89109e-08	-0.488431	0.319	0.342	0.000606985	0
PLIN2	3.50102e-08	0.329969	0.192	0.158	0.000735039	0
IGF2.1	4.14763e-08	0.258246	0.409	0.357	0.000870796	0
CDKN1A	7.60015e-08	0.283134	0.539	0.502	0.00159565	0
ATP6V1B2	1.19196e-07	0.337685	0.146	0.119	0.00250252	0
STK17A	1.28312e-07	0.270839	0.248	0.21	0.00269391	0
ANXA2	1.63265e-07	-0.280973	0.741	0.721	0.00342776	0
CCL5	3.70872e-07	0.298941	0.111	0.085	0.00778645	0
ATP1A1	4.44199e-07	0.286214	0.387	0.358	0.00932596	0
CLEC2B	5.38904e-07	0.455212	0.373	0.342	0.0113143	0
GNG11	8.21409e-07	0.348123	0.232	0.204	0.0172455	0
ID2	1.03554e-06	0.274984	0.22	0.191	0.0217411	0
COL1A1	1.1439e-06	-0.254828	0.201	0.227	0.0240163	0
ICAM1	1.42678e-06	0.503423	0.233	0.205	0.0299553	0
COL3A1	1.55334e-06	-0.347709	0.222	0.247	0.0326125	0
ABI3BP	0	1.46595	0.291	0.072	0	2
EEF1A1	0	0.674021	0.997	0.996	0	2
CEBPD	0	-1.35347	0.37	0.73	0	2
HSPA1B	0	-2.18595	0.353	0.714	0	2
HSPA1A	0	-2.50213	0.453	0.798	0	2
CD44	1.29133e-302	1.0919	0.672	0.39	2.71114e-298	2
MGST1	2.48424e-262	0.784769	0.18	0.032	5.21565e-258	2
CRABP1	8.44408e-254	-2.0325	0.061	0.368	1.77283e-249	2
HSPB1	3.31785e-253	-1.96486	0.52	0.759	6.96583e-249	2
MDK	8.16577e-231	-1.40262	0.151	0.451	1.7144e-226	2
SLC22A1	1.34254e-230	0.703815	0.137	0.02	2.81867e-226	2
AKAP12	8.78205e-221	-1.15318	0.153	0.459	1.84379e-216	2
CLTA	3.11122e-212	-0.935284	0.315	0.58	6.53201e-208	2
SH3BGRL3	3.52105e-208	1.09739	0.775	0.674	7.39243e-204	2
COL9A3	8.82238e-202	-0.986712	0.108	0.389	1.85226e-197	2
FOS	3.67059e-200	-1.23051	0.4	0.678	7.7064e-196	2
UBC	5.45171e-184	-1.24406	0.807	0.903	1.14459e-179	2
SERPINH1	4.89216e-183	-1.30693	0.121	0.383	1.02711e-178	2
JUN	3.89863e-179	-1.09765	0.41	0.668	8.18517e-175	2
S100A6	9.52596e-177	1.51804	0.833	0.778	1.99998e-172	2
HSPA6	2.67325e-173	-2.07828	0.081	0.326	5.61249e-169	2
NR4A1	1.46104e-169	-1.16219	0.321	0.566	3.06745e-165	2
DNAJB1	5.90824e-169	-1.80266	0.349	0.599	1.24044e-164	2
ITM2B	5.78137e-168	-0.697725	0.613	0.793	1.2138e-163	2
PGLS	2.32445e-167	-0.794408	0.182	0.438	4.88018e-163	2
TNNT2	4.9209e-167	-0.783384	0.04	0.265	1.03314e-162	2
TMEM160	1.07004e-166	-0.683145	0.126	0.389	2.24654e-162	2
HIST1H1C	1.85592e-161	-1.22213	0.222	0.465	3.8965e-157	2
JUND	9.55485e-161	-1.06078	0.204	0.462	2.00604e-156	2
HIST1H2BK	5.48305e-154	-0.67231	0.077	0.302	1.15117e-149	2
GRINA	2.70822e-153	-0.660791	0.209	0.467	5.6859e-149	2
ID1	6.69154e-153	-1.26756	0.278	0.513	1.40489e-148	2
RHOB	5.18314e-152	-0.962818	0.363	0.608	1.0882e-147	2
CYC1	3.56978e-148	-0.626206	0.131	0.371	7.49476e-144	2
IGF2.1	2.20718e-147	-0.58386	0.186	0.434	4.63397e-143	2
KRT10	3.75057e-147	-0.622774	0.258	0.522	7.87433e-143	2
MRPL41	8.38506e-145	-0.654359	0.212	0.461	1.76044e-140	2
PRAP1	6.77585e-144	-0.808102	0.025	0.218	1.42259e-139	2
GMDS	4.91507e-143	-0.589917	0.183	0.438	1.03192e-138	2
PPP1R15A	1.44282e-142	-1.04938	0.458	0.665	3.0292e-138	2
IFITM3	3.55159e-140	-0.841108	0.7	0.802	7.45657e-136	2
DNPH1	4.5615e-140	-0.801922	0.131	0.35	9.57687e-136	2
MAP1LC3A	4.57721e-139	-0.606601	0.217	0.464	9.60985e-135	2
PHLDA2	5.26318e-139	-1.17272	0.152	0.376	1.10501e-134	2
GPRC5C	1.944e-137	-0.588237	0.113	0.338	4.08143e-133	2
PTGDS	3.07305e-137	-2.14662	0.058	0.259	6.45187e-133	2
ISYNA1	1.15731e-136	-0.879973	0.217	0.442	2.42977e-132	2
APOE	2.12066e-136	-0.890255	0.277	0.517	4.45232e-132	2
COX4I1	2.87906e-135	0.446346	0.879	0.846	6.04459e-131	2
SNHG7	5.99357e-134	-0.725312	0.326	0.568	1.25835e-129	2
IGFBP2	2.02592e-132	-0.606505	0.138	0.37	4.25343e-128	2
HSPH1	4.54081e-132	-1.45837	0.251	0.483	9.53343e-128	2
EPHX1	1.26563e-131	-0.710793	0.167	0.395	2.65719e-127	2
PCSK1N	1.36741e-131	-0.59606	0.081	0.291	2.87088e-127	2
NPDC1	2.34136e-131	-0.529936	0.144	0.375	4.91568e-127	2
ZNF428	1.70945e-128	-0.485452	0.149	0.382	3.589e-124	2
EEF2	5.94369e-128	0.503213	0.899	0.848	1.24788e-123	2
POSTN	1.65573e-127	-0.775705	0.021	0.193	3.4762e-123	2
IGF2	5.79073e-125	-0.552089	0.01	0.172	1.21576e-120	2
KRTCAP2	1.15998e-124	-0.760061	0.421	0.598	2.43537e-120	2
JUNB	8.16872e-124	-1.08119	0.485	0.674	1.71502e-119	2
TPSB2	1.85974e-123	1.57702	0.106	0.023	3.90452e-119	2
MZT2B	2.272e-121	-0.519649	0.431	0.665	4.77006e-117	2
TSPAN4	1.46815e-119	-0.599138	0.158	0.369	3.08239e-115	2
TPSAB1	3.51706e-119	1.83566	0.11	0.025	7.38407e-115	2
KRT18	5.9431e-119	-1.23089	0.172	0.375	1.24775e-114	2
HSP90AA1	1.13544e-118	-1.34506	0.73	0.85	2.38385e-114	2
DGCR6L	1.15033e-118	-0.571667	0.143	0.348	2.41512e-114	2
GJB2	3.07732e-118	-0.889127	0.042	0.213	6.46084e-114	2
NME4	9.92352e-118	-0.498747	0.166	0.388	2.08344e-113	2
GADD45B	3.9775e-115	-0.832369	0.553	0.735	8.35076e-111	2
SURF1	1.90708e-114	-0.400427	0.12	0.33	4.00391e-110	2
H3F3A	4.84618e-114	-0.553659	0.775	0.862	1.01746e-109	2
AGR2	8.24557e-114	-0.535659	0.013	0.165	1.73116e-109	2
BAG3	1.22969e-113	-1.38021	0.111	0.301	2.58174e-109	2
NFKBIL1	7.50561e-113	-0.442329	0.063	0.243	1.5758e-108	2
HES4	3.87481e-112	-0.626996	0.176	0.399	8.13517e-108	2
EBPL	2.24035e-110	-0.358447	0.084	0.275	4.70361e-106	2
RANBP1	3.66888e-110	-0.532602	0.18	0.392	7.70282e-106	2
MVB12A	4.26192e-109	-0.467871	0.128	0.325	8.9479e-105	2
ZFP36	8.11815e-109	-0.738446	0.581	0.751	1.70441e-104	2
PFDN5	2.08752e-107	0.340919	0.951	0.926	4.38275e-103	2
HIST2H2AA4	9.07954e-107	-0.633811	0.111	0.299	1.90625e-102	2
ISG15	1.09421e-106	-1.05002	0.104	0.288	2.29729e-102	2
FTL	3.21116e-106	0.254403	0.974	0.964	6.74184e-102	2
JTB	3.91435e-106	-0.555983	0.271	0.48	8.21817e-102	2
LMNA	4.15028e-106	-0.563037	0.351	0.571	8.7135e-102	2
FXYD5	4.27036e-105	0.673957	0.635	0.481	8.96563e-101	2
CAVIN3	7.57273e-105	-0.571508	0.157	0.357	1.5899e-100	2
CCDC85B	8.377e-105	-0.560711	0.211	0.436	1.75875e-100	2
IL1RL1	4.31783e-104	1.07064	0.113	0.031	9.06529e-100	2
HSPA5	4.9995e-104	-1.08732	0.336	0.534	1.04965e-99	2
LAPTM4B	1.12937e-103	-0.45464	0.109	0.296	2.37111e-99	2
HIST1H2AC	2.75145e-103	-0.551916	0.097	0.284	5.77667e-99	2
PTGES	5.36347e-103	0.77377	0.227	0.102	1.12606e-98	2
TMSB10	9.79202e-103	-0.406771	0.955	0.98	2.05583e-98	2
HSPE1	1.05807e-102	-0.8332	0.458	0.657	2.22142e-98	2
GALNT15	8.00174e-100	0.429296	0.115	0.032	1.67997e-95	2
ASS1	8.07917e-100	-0.920559	0.351	0.514	1.69622e-95	2
TPT1	2.40864e-99	0.34479	0.991	0.987	5.05694e-95	2
PPP1R14A	1.07056e-98	-0.488758	0.094	0.277	2.24763e-94	2
FN3K	1.49067e-98	-0.346371	0.059	0.223	3.12966e-94	2
PRRX1	2.74391e-98	0.567719	0.253	0.12	5.76083e-94	2
SH3BP5	4.39831e-98	-0.495037	0.193	0.394	9.23425e-94	2
CACYBP	8.65981e-98	-0.603443	0.257	0.466	1.81813e-93	2
HSPA8	9.12331e-98	-0.763409	0.691	0.797	1.91544e-93	2
BNIP3L	1.23225e-97	0.803971	0.541	0.393	2.58711e-93	2
EFNA1	1.48137e-97	-1.02896	0.191	0.375	3.11013e-93	2
SMIM7	2.0202e-97	-0.491091	0.223	0.422	4.24141e-93	2
RBP1	1.28398e-96	-0.538136	0.177	0.364	2.69571e-92	2
CCDC80	1.29932e-96	0.996561	0.283	0.151	2.72793e-92	2
GPX4	2.42299e-96	0.552066	0.749	0.692	5.08706e-92	2
NT5C	5.65165e-96	-0.379083	0.133	0.328	1.18656e-91	2
PHPT1	7.85257e-96	-0.579062	0.344	0.528	1.64865e-91	2
UQCC2	3.10953e-95	-0.507943	0.163	0.35	6.52847e-91	2
NAXE	7.29623e-95	-0.478628	0.165	0.352	1.53184e-90	2
LGALS3BP	8.42141e-95	-0.63587	0.175	0.358	1.76807e-90	2
SCAND1	8.84404e-95	-0.42592	0.171	0.37	1.85681e-90	2
IFITM2	1.4392e-94	-0.517611	0.716	0.799	3.02161e-90	2
LTBP4	3.90332e-94	-0.552544	0.14	0.326	8.19502e-90	2
ISOC2	9.58557e-94	-0.430727	0.112	0.287	2.01249e-89	2
SYTL3	1.69926e-93	0.640785	0.218	0.094	3.5676e-89	2
ATF3	3.96918e-93	-0.813037	0.192	0.381	8.33329e-89	2
NENF	4.77352e-93	-0.353715	0.257	0.486	1.0022e-88	2
HINT2	5.96552e-93	-0.389316	0.086	0.253	1.25246e-88	2
CYHR1	7.70282e-93	-0.388534	0.096	0.268	1.61721e-88	2
CRABP2	2.49539e-92	-0.749521	0.244	0.424	5.23908e-88	2
MZT2A	2.99332e-92	-0.340158	0.19	0.399	6.28448e-88	2
SHMT2	1.01217e-91	-0.613848	0.158	0.331	2.12506e-87	2
KLF4	1.37891e-91	-0.768885	0.197	0.375	2.89502e-87	2
VPS28	3.47984e-91	-0.503069	0.343	0.529	7.30591e-87	2
NXPH4	1.2062e-90	-0.414636	0.032	0.17	2.53242e-86	2
MT2A	2.93266e-90	0.687332	0.746	0.585	6.15712e-86	2
BTG2	3.72953e-90	-0.869406	0.323	0.505	7.83015e-86	2
HES1	1.25095e-89	-0.855026	0.133	0.3	2.62636e-85	2
NME1	1.49628e-89	-0.500902	0.163	0.34	3.14143e-85	2
CRTAP	1.9713e-89	-0.504296	0.31	0.496	4.13874e-85	2
TMEM14C	3.45741e-89	-0.530681	0.395	0.561	7.25884e-85	2
OAZ1	3.48917e-89	0.441051	0.76	0.685	7.32552e-85	2
NME2	3.65444e-89	-0.808054	0.782	0.835	7.67249e-85	2
LSM4	4.89132e-89	-0.486259	0.197	0.382	1.02693e-84	2
NEAT1	1.73304e-88	0.448278	0.801	0.663	3.63851e-84	2
CD24	2.60127e-88	-0.384407	0.023	0.154	5.46136e-84	2
MRPL24	3.38597e-88	-0.412452	0.121	0.291	7.10885e-84	2
SCCPDH	7.06569e-88	-0.383807	0.068	0.22	1.48344e-83	2
HIST1H2BC	4.24031e-87	-0.480219	0.044	0.187	8.90253e-83	2
C1QBP	9.5344e-87	-0.395393	0.142	0.323	2.00175e-82	2
PFN1	1.84857e-86	-0.446527	0.565	0.726	3.88107e-82	2
DNAJA1	2.02513e-86	-0.578752	0.28	0.476	4.25176e-82	2
RETREG1	2.46223e-86	-0.43174	0.08	0.237	5.16945e-82	2
STK4	4.49319e-86	0.577383	0.356	0.203	9.43346e-82	2
MEST	4.87413e-86	-0.467216	0.041	0.177	1.02332e-81	2
TSTA3	5.54149e-86	-0.324315	0.079	0.237	1.16344e-81	2
C22orf39	5.90537e-86	-0.382055	0.106	0.273	1.23983e-81	2
PIM1	7.63951e-86	-0.739066	0.077	0.228	1.60391e-81	2
NRN1	8.73153e-86	0.317542	0.136	0.047	1.83318e-81	2
NECTIN2	2.87467e-85	-0.458151	0.132	0.305	6.03537e-81	2
NDUFAF8	1.59768e-84	-0.331184	0.086	0.246	3.35433e-80	2
TRAP1	2.63667e-84	-0.296154	0.057	0.203	5.53568e-80	2
C19orf48	6.6641e-84	-0.329513	0.066	0.214	1.39913e-79	2
OLFML2B	1.14312e-83	-0.379751	0.039	0.174	2.39997e-79	2
IFITM1	2.22897e-83	-0.686098	0.29	0.484	4.67972e-79	2
RNF187	2.57729e-83	-0.348201	0.118	0.289	5.41101e-79	2
FAU	4.94307e-83	0.303382	0.985	0.975	1.0378e-78	2
REX1BD	1.10039e-82	-0.34914	0.146	0.327	2.31026e-78	2
FKBP10	1.40154e-82	-0.341447	0.106	0.269	2.94253e-78	2
ECSCR	2.31423e-82	-0.354607	0.041	0.177	4.85873e-78	2
EGR1	3.20469e-82	-0.690743	0.082	0.233	6.72824e-78	2
SNRPE	3.45782e-82	-0.49009	0.167	0.34	7.25969e-78	2
HIST1H4H	1.20638e-81	-0.379433	0.025	0.148	2.53279e-77	2
KLF5	3.30818e-81	-0.521517	0.13	0.298	6.94553e-77	2
P4HB	3.90655e-81	-0.489147	0.378	0.547	8.2018e-77	2
RAB27B	1.04645e-80	0.365113	0.135	0.049	2.19702e-76	2
CTSH	1.38084e-80	-0.371663	0.169	0.348	2.89908e-76	2
MINCR	2.17852e-80	-0.312438	0.053	0.193	4.5738e-76	2
DUT	3.98263e-79	-0.373457	0.171	0.351	8.36153e-75	2
TSEN34	7.52798e-79	-0.346732	0.1	0.259	1.5805e-74	2
ACBD6	9.02824e-79	-0.324946	0.086	0.237	1.89548e-74	2
DUSP1	2.02786e-78	-0.802177	0.625	0.738	4.25749e-74	2
HIST1H4C	3.06952e-78	0.370474	0.539	0.374	6.44445e-74	2
LSM2	6.80173e-78	-0.409635	0.205	0.379	1.42802e-73	2
MRPS21	1.34205e-77	-0.519782	0.438	0.592	2.81764e-73	2
PDGFRL	4.46777e-77	0.47052	0.163	0.07	9.38008e-73	2
PAM16	4.87914e-77	-0.393254	0.175	0.341	1.02438e-72	2
SLC29A1	7.42476e-77	-0.396142	0.097	0.249	1.55883e-72	2
RAMP2	1.26222e-76	-0.550978	0.106	0.259	2.65002e-72	2
RAB4A	2.30772e-76	-0.296781	0.154	0.331	4.84505e-72	2
PTMS	7.17213e-76	-0.32217	0.259	0.46	1.50579e-71	2
MRPS18B	1.02317e-75	-0.357273	0.126	0.284	2.14814e-71	2
GPNMB	1.43597e-75	0.313351	0.14	0.054	3.01481e-71	2
CNBP	1.79872e-75	0.376793	0.775	0.696	3.77641e-71	2
TMEM147	2.06322e-75	-0.335463	0.166	0.336	4.33174e-71	2
ATP5MC2	2.17521e-75	-0.494863	0.8	0.828	4.56685e-71	2
MCRIP1	2.5701e-75	-0.378875	0.216	0.391	5.39593e-71	2
HSP90AB1	2.91879e-75	-0.527869	0.869	0.896	6.128e-71	2
NDUFB9	2.92209e-75	-0.501404	0.385	0.537	6.13492e-71	2
RARRES2	6.95681e-75	-0.518964	0.248	0.419	1.46058e-70	2
GJB6	1.58974e-74	-0.4328	0.04	0.164	3.33765e-70	2
PSMG4	1.99048e-74	-0.305155	0.061	0.195	4.17902e-70	2
PRELID1	3.30633e-74	-0.309204	0.196	0.383	6.94163e-70	2
LAMTOR2	4.74746e-74	-0.368087	0.155	0.316	9.9673e-70	2
NPW	5.70835e-74	-0.38152	0.085	0.231	1.19847e-69	2
RPP21	6.36176e-74	-0.38625	0.175	0.341	1.33565e-69	2
SOCS3	9.91229e-74	-0.893978	0.174	0.329	2.08109e-69	2
SHARPIN	1.07092e-73	-0.28226	0.071	0.211	2.24839e-69	2
PAFAH1B3	1.10687e-73	-0.290856	0.06	0.193	2.32387e-69	2
BGN	1.14607e-73	-0.266674	0.326	0.521	2.40617e-69	2
PTGES2	1.17421e-73	-0.277962	0.049	0.178	2.46525e-69	2
EFNB2	1.19827e-73	-0.341771	0.043	0.168	2.51578e-69	2
COPE	1.37452e-73	-0.399286	0.255	0.433	2.88581e-69	2
TAGLN	3.88551e-73	0.309836	0.248	0.459	8.15763e-69	2
ETFB	4.98274e-73	-0.454246	0.192	0.355	1.04613e-68	2
CSDE1	4.98383e-73	0.518284	0.555	0.446	1.04635e-68	2
METTL26	5.83317e-73	-0.34946	0.217	0.393	1.22467e-68	2
PAXX	7.55696e-73	-0.362169	0.203	0.385	1.58658e-68	2
RCN1	1.17229e-72	-0.317044	0.074	0.211	2.46122e-68	2
CAPG	1.37013e-72	0.79604	0.342	0.217	2.87659e-68	2
CEBPB	1.4467e-72	-0.518237	0.218	0.393	3.03734e-68	2
CERS2	2.10996e-71	-0.355168	0.14	0.295	4.42986e-67	2
SSNA1	2.9536e-71	-0.310987	0.103	0.252	6.20109e-67	2
FKBP8	3.51096e-71	-0.363365	0.291	0.477	7.37127e-67	2
EIF4A2	5.41069e-71	0.500847	0.64	0.569	1.13597e-66	2
DIRAS2	1.14792e-70	-0.260505	0.006	0.101	2.41005e-66	2
PTGDR	1.48664e-70	-0.30055	0.089	0.234	3.12121e-66	2
COL6A2	1.96002e-70	-0.42421	0.317	0.499	4.11506e-66	2
MTCH1	4.60222e-70	-0.345233	0.312	0.508	9.66237e-66	2
SARAF	4.71642e-70	0.653149	0.686	0.585	9.90213e-66	2
PIN4	5.15186e-70	-0.331693	0.096	0.239	1.08163e-65	2
SNF8	5.402e-70	-0.255411	0.105	0.257	1.13415e-65	2
APP	6.55338e-70	-0.473301	0.326	0.511	1.37588e-65	2
SLC39A4	6.58954e-70	-0.254614	0.054	0.181	1.38347e-65	2
PTOV1	9.46022e-70	-0.262248	0.106	0.258	1.98617e-65	2
MRC2	1.09448e-69	-0.436733	0.116	0.264	2.29786e-65	2
MT1A	1.148e-69	0.795776	0.216	0.106	2.41022e-65	2
RHOD	1.169e-69	-0.259975	0.061	0.189	2.45432e-65	2
HIST3H2A	1.86707e-69	-0.427998	0.151	0.31	3.91991e-65	2
GUK1	2.34539e-69	-0.398417	0.594	0.723	4.92414e-65	2
TMEM205	3.26884e-69	-0.477703	0.285	0.45	6.86292e-65	2
DKK3	3.70956e-69	0.613397	0.345	0.219	7.78821e-65	2
CD52	4.53308e-69	0.531027	0.175	0.078	9.51721e-65	2
TXNL4A	1.29734e-68	-0.298795	0.214	0.393	2.72377e-64	2
MTDH	3.02495e-68	-0.35478	0.255	0.436	6.35089e-64	2
UGCG	3.75476e-68	-0.454258	0.144	0.297	7.88312e-64	2
TSPAN3	4.64644e-68	-0.399388	0.263	0.434	9.75519e-64	2
NEBL	7.75664e-68	-0.270113	0.034	0.148	1.62851e-63	2
NUAK2	8.29096e-68	-0.459437	0.024	0.13	1.74069e-63	2
RAC2	9.1112e-68	0.71734	0.197	0.096	1.9129e-63	2
CRIP2	1.65067e-67	-0.317363	0.241	0.429	3.46558e-63	2
ATP5MF	3.58665e-67	-0.43345	0.365	0.532	7.53016e-63	2
C20orf27	5.71197e-67	-0.259286	0.076	0.21	1.19923e-62	2
GPAA1	8.20027e-67	-0.261538	0.099	0.243	1.72165e-62	2
C6orf226	1.12373e-66	-0.298441	0.083	0.217	2.35927e-62	2
YBX3	1.17279e-66	-0.391277	0.325	0.509	2.46227e-62	2
LAMA5	1.88359e-66	-0.329608	0.054	0.178	3.95459e-62	2
ATP5F1D	1.04046e-65	-0.291077	0.36	0.573	2.18445e-61	2
PYCR1	1.58197e-65	-0.283729	0.052	0.17	3.32135e-61	2
BCAM	2.34963e-65	-0.266136	0.103	0.25	4.93304e-61	2
FAM171B	2.59331e-65	-0.270751	0.05	0.168	5.44465e-61	2
YIPF3	4.52174e-65	-0.354484	0.204	0.362	9.49339e-61	2
PLPP1	8.19409e-65	-0.69803	0.176	0.335	1.72035e-60	2
ACTG1	8.23825e-65	-0.593469	0.86	0.888	1.72962e-60	2
ARL4A	5.01755e-64	-0.431678	0.097	0.23	1.05344e-59	2
MRAS	5.96817e-64	-0.319305	0.081	0.21	1.25302e-59	2
SSR2	1.0865e-63	-0.505943	0.591	0.664	2.28111e-59	2
CYR61	2.44205e-63	-0.908035	0.122	0.257	5.12708e-59	2
SQSTM1	3.05288e-63	-0.492652	0.502	0.662	6.40952e-59	2
FAAP20	3.07631e-63	-0.27339	0.141	0.295	6.45872e-59	2
COX6A1	5.43688e-63	-0.38276	0.663	0.757	1.14147e-58	2
CTSL	1.19404e-62	-0.616276	0.274	0.428	2.50689e-58	2
SLC25A1	1.22718e-62	-0.26865	0.094	0.228	2.57647e-58	2
SIGIRR	1.45066e-62	-0.300798	0.156	0.308	3.04566e-58	2
PDIA3	3.35921e-62	-0.364019	0.296	0.465	7.05267e-58	2
PMVK	4.96018e-62	-0.260385	0.103	0.24	1.04139e-57	2
SRSF2	4.97731e-62	-0.345903	0.203	0.37	1.04499e-57	2
PHB	1.23464e-61	-0.339756	0.192	0.345	2.59212e-57	2
IER5L	1.92327e-61	-0.379457	0.036	0.142	4.0379e-57	2
EDN2	6.26797e-61	0.983298	0.125	0.051	1.31596e-56	2
MDFI	6.40193e-61	-0.254095	0.031	0.133	1.34409e-56	2
C4orf3	7.23761e-61	0.510595	0.583	0.491	1.51954e-56	2
PSMB7	8.12099e-61	-0.290296	0.157	0.305	1.705e-56	2
TFPI2	1.37431e-60	0.873412	0.169	0.081	2.88537e-56	2
FOXN3	1.62131e-60	-0.295869	0.076	0.2	3.40393e-56	2
MMP2	2.13918e-60	0.533672	0.217	0.119	4.4912e-56	2
EIF4A3	2.78494e-60	-0.454435	0.16	0.31	5.84697e-56	2
DCN	2.92847e-60	1.22782	0.304	0.203	6.14832e-56	2
CCDC51	3.02356e-60	-0.284409	0.07	0.19	6.34797e-56	2
LGALS1	4.39679e-60	0.462604	0.766	0.747	9.23106e-56	2
AREG	6.43071e-60	0.568511	0.177	0.085	1.35013e-55	2
KDM1B	1.30889e-59	-0.273777	0.049	0.16	2.74801e-55	2
IGFBP4	1.34234e-59	-0.430759	0.25	0.414	2.81824e-55	2
DMAC1	1.39588e-59	-0.277951	0.13	0.269	2.93064e-55	2
FSCN1	2.28503e-59	-0.359162	0.113	0.245	4.79742e-55	2
PCBP2	3.17938e-59	-0.316252	0.769	0.823	6.6751e-55	2
SEMA3C	3.6668e-59	1.04113	0.267	0.167	7.69844e-55	2
GRHPR	3.96912e-59	-0.264764	0.143	0.286	8.33318e-55	2
MARCKSL1	4.51645e-59	-0.300757	0.117	0.254	9.48228e-55	2
TIMM8B	5.06451e-59	-0.360357	0.159	0.301	1.06329e-54	2
MYH9	5.29831e-59	0.524039	0.444	0.321	1.11238e-54	2
DEK	5.46073e-59	-0.326978	0.232	0.398	1.14648e-54	2
NR2F2	5.86805e-59	-0.332272	0.082	0.206	1.232e-54	2
MCL1	6.34666e-59	-0.385902	0.319	0.5	1.33248e-54	2
SERPINA3	6.86434e-59	0.448096	0.106	0.04	1.44117e-54	2
ITM2C	8.93306e-59	-0.471621	0.206	0.362	1.8755e-54	2
SMIM14	2.40912e-58	0.484279	0.245	0.143	5.05794e-54	2
FOXC1	4.2218e-58	-0.400699	0.098	0.223	8.86367e-54	2
IL1R1	5.92177e-58	0.312919	0.118	0.047	1.24328e-53	2
TATDN1	7.66337e-58	-0.258009	0.123	0.261	1.60892e-53	2
GBP2	2.20484e-57	0.303765	0.232	0.122	4.62906e-53	2
SAMSN1	2.39217e-57	0.4462	0.204	0.104	5.02237e-53	2
LY6E	4.9458e-57	-0.776417	0.38	0.505	1.03837e-52	2
PPFIBP1	1.25407e-56	-0.32576	0.224	0.382	2.63292e-52	2
ATP5MC1	1.6385e-56	-0.414938	0.252	0.4	3.44004e-52	2
HEBP1	2.11756e-56	-0.292793	0.231	0.391	4.44582e-52	2
DPP7	3.41838e-56	-0.289135	0.168	0.316	7.17688e-52	2
WWTR1	5.95731e-56	-0.371939	0.134	0.269	1.25074e-51	2
NFKBIA	8.44416e-56	-0.67483	0.669	0.783	1.77285e-51	2
COX5A	9.59987e-56	-0.320939	0.369	0.529	2.01549e-51	2
CAPN2	1.11556e-55	-0.320103	0.245	0.397	2.34212e-51	2
MRPL40	1.29383e-55	-0.295103	0.156	0.295	2.7164e-51	2
NDRG1	1.40206e-55	-0.369335	0.252	0.407	2.94362e-51	2
SNRPC	1.45459e-55	-0.277216	0.132	0.267	3.0539e-51	2
PABPC1	8.64987e-55	0.561621	0.842	0.785	1.81604e-50	2
NDUFA13	3.69396e-54	-0.402685	0.405	0.545	7.75547e-50	2
HNRNPU	4.3355e-54	-0.355074	0.319	0.49	9.10238e-50	2
NUCKS1	5.62005e-54	-0.366904	0.385	0.545	1.17993e-49	2
CD37	6.04105e-54	0.536082	0.211	0.113	1.26832e-49	2
COL4A2	6.91727e-54	-0.418835	0.081	0.2	1.45228e-49	2
NOL7	1.48276e-53	-0.281688	0.216	0.372	3.11304e-49	2
AHCY	1.67099e-53	-0.33656	0.185	0.32	3.50825e-49	2
SELENBP1	1.9014e-53	-0.289159	0.135	0.269	3.99199e-49	2
FKBP4	3.91551e-53	-0.297972	0.091	0.214	8.22061e-49	2
NQO1	8.46049e-53	-0.296508	0.075	0.186	1.77628e-48	2
ABCG2	8.50527e-53	-0.302188	0.033	0.126	1.78568e-48	2
PUF60	1.55588e-52	-0.278756	0.14	0.272	3.26657e-48	2
TMEM14B	2.87449e-52	-0.359611	0.248	0.39	6.03498e-48	2
LAPTM5	3.96054e-52	0.605754	0.374	0.25	8.31515e-48	2
KLF2	1.76689e-51	-0.417284	0.168	0.307	3.70959e-47	2
DAP3	2.03529e-51	-0.272275	0.186	0.325	4.27308e-47	2
MAGED2	2.47541e-51	-0.26692	0.209	0.357	5.19711e-47	2
CCT3	3.4208e-51	-0.345258	0.3	0.444	7.18198e-47	2
HLA-A	3.67069e-51	-0.470136	0.567	0.723	7.70661e-47	2
C1orf43	1.05752e-50	-0.384591	0.401	0.534	2.22026e-46	2
NDUFA3	1.38442e-50	-0.337353	0.346	0.496	2.90659e-46	2
FLOT1	1.76483e-50	-0.280247	0.211	0.358	3.70526e-46	2
ZSCAN16-AS1	2.20668e-50	-0.264038	0.17	0.305	4.63292e-46	2
GNB2	2.66136e-50	-0.255926	0.211	0.363	5.58753e-46	2
SLC6A6	4.06614e-50	0.30741	0.121	0.052	8.53686e-46	2
REEP3	4.4291e-50	-0.25444	0.103	0.223	9.2989e-46	2
SOX17	8.73579e-50	-0.42749	0.024	0.107	1.83408e-45	2
C2orf40	8.89626e-50	-0.41592	0.382	0.517	1.86777e-45	2
GSTP1	9.68255e-50	-0.359385	0.57	0.688	2.03285e-45	2
HIGD2A	1.04024e-49	-0.374084	0.528	0.628	2.18399e-45	2
A1BG	1.08925e-49	0.259697	0.161	0.078	2.28688e-45	2
KXD1	1.50855e-49	-0.267585	0.165	0.295	3.16721e-45	2
TMCO1	1.56225e-49	-0.279775	0.231	0.378	3.27995e-45	2
NELFE	1.93968e-49	-0.251774	0.154	0.286	4.07235e-45	2
CPLANE1	2.66006e-49	-0.274695	0.065	0.168	5.5848e-45	2
FCGRT	3.11026e-49	-0.354991	0.308	0.461	6.53e-45	2
TSC22D3	4.86517e-49	0.528528	0.702	0.616	1.02144e-44	2
RASSF5	5.22157e-49	0.41789	0.119	0.052	1.09627e-44	2
MMP14	6.38035e-49	-0.282993	0.096	0.209	1.33955e-44	2
APH1A	9.50704e-49	-0.291956	0.228	0.368	1.996e-44	2
C18orf32	1.13851e-48	-0.271875	0.178	0.313	2.3903e-44	2
SOX4	1.64249e-48	-0.3817	0.277	0.428	3.44841e-44	2
PTRHD1	4.41403e-48	-0.259567	0.207	0.346	9.26725e-44	2
PLOD2	4.94822e-48	-0.270649	0.094	0.206	1.03888e-43	2
CSRNP1	5.05635e-48	-0.413664	0.155	0.281	1.06158e-43	2
KRT16	5.34626e-48	0.438299	0.137	0.064	1.12245e-43	2
SAT2	7.01115e-48	-0.319642	0.326	0.469	1.47199e-43	2
SLIRP	9.97449e-48	-0.282162	0.22	0.362	2.09414e-43	2
ENC1	1.50678e-47	-0.369108	0.065	0.163	3.16348e-43	2
DDAH2	1.96226e-47	-0.333223	0.363	0.501	4.11976e-43	2
GPC5-AS1	2.31422e-47	0.457167	0.1	0.042	4.85871e-43	2
TCEAL2	2.37355e-47	0.254774	0.149	0.073	4.98327e-43	2
COL5A1	2.77614e-47	-0.250205	0.035	0.121	5.8285e-43	2
HNRNPDL	3.26685e-47	0.35334	0.778	0.734	6.85875e-43	2
HLA-C	3.68184e-47	-0.449337	0.607	0.731	7.73001e-43	2
CKS1B	6.47215e-47	-0.315149	0.131	0.251	1.35883e-42	2
XIST	1.243e-46	-0.309284	0.114	0.233	2.60969e-42	2
KLF6	2.66425e-46	-0.474294	0.67	0.762	5.59359e-42	2
SEC62	5.42055e-46	0.433355	0.663	0.62	1.13805e-41	2
POLR1D	7.89115e-46	-0.342164	0.455	0.579	1.65675e-41	2
GRN	1.50882e-45	-0.343803	0.203	0.335	3.16778e-41	2
ST13	2.35641e-45	0.349167	0.674	0.633	4.94729e-41	2
NTRK2	3.21268e-45	0.340135	0.152	0.078	6.74501e-41	2
PSMD4	4.90277e-45	-0.254916	0.223	0.358	1.02934e-40	2
MEA1	6.80507e-45	-0.281788	0.245	0.38	1.42872e-40	2
MDH2	1.00729e-44	-0.283444	0.294	0.43	2.11481e-40	2
UCK2	1.73299e-44	-0.255888	0.051	0.142	3.6384e-40	2
SDHC	2.1776e-44	-0.267248	0.178	0.302	4.57187e-40	2
PDIA6	2.31965e-44	-0.311647	0.225	0.358	4.87012e-40	2
TMEM9	4.86904e-44	-0.260379	0.167	0.288	1.02225e-39	2
FABP5	5.0991e-44	-0.304168	0.096	0.204	1.07056e-39	2
LTBP3	7.89917e-44	-0.280102	0.098	0.205	1.65843e-39	2
DPM3	7.9622e-44	-0.312857	0.305	0.441	1.67166e-39	2
TOB1	1.09014e-43	-0.285765	0.09	0.195	2.28874e-39	2
MT1E	1.23594e-43	0.353149	0.358	0.24	2.59487e-39	2
PTPRE	1.55412e-43	-0.254574	0.076	0.176	3.26287e-39	2
CLIC3	1.58296e-43	-0.277856	0.1	0.208	3.32342e-39	2
GLUL	1.67213e-43	0.791083	0.563	0.525	3.51064e-39	2
PDLIM1	3.1676e-43	-0.328209	0.168	0.294	6.65039e-39	2
TMEM91	3.96592e-43	0.25226	0.12	0.056	8.32644e-39	2
ZFAND5	9.1383e-43	-0.350946	0.287	0.433	1.91859e-38	2
CYTIP	1.73552e-42	0.466271	0.231	0.137	3.64373e-38	2
CST7	1.82797e-42	0.387601	0.157	0.081	3.83782e-38	2
MRPL34	2.45516e-42	-0.291954	0.208	0.334	5.15461e-38	2
CIB1	3.51677e-42	0.443111	0.339	0.248	7.38346e-38	2
VGLL4	8.61982e-42	-0.255044	0.156	0.276	1.80973e-37	2
COX20	1.56875e-41	-0.281683	0.208	0.336	3.2936e-37	2
CSNK2B	1.64714e-41	-0.302248	0.502	0.619	3.45817e-37	2
SMS	4.42191e-41	0.41063	0.273	0.184	9.28379e-37	2
PPIB	4.77185e-41	-0.318649	0.568	0.686	1.00185e-36	2
SNU13	6.77179e-41	0.460071	0.508	0.45	1.42174e-36	2
LDHA	6.971e-41	0.618979	0.748	0.729	1.46356e-36	2
BAMBI	1.59353e-40	-0.355777	0.065	0.154	3.34561e-36	2
C19orf33	1.89001e-40	-0.342818	0.412	0.547	3.96807e-36	2
NFKBIZ	2.17035e-40	-0.51445	0.264	0.385	4.55666e-36	2
CLEC3B	3.37693e-40	-0.327892	0.128	0.238	7.08987e-36	2
UFC1	5.99544e-40	-0.286111	0.412	0.537	1.25874e-35	2
PHLDA1	1.42769e-39	-0.472426	0.099	0.201	2.99744e-35	2
ITGAX	1.66839e-39	0.451142	0.15	0.079	3.50279e-35	2
IGFBP6	2.52493e-39	0.667169	0.388	0.311	5.30109e-35	2
IRF2BP2	3.33652e-39	-0.300343	0.146	0.258	7.00501e-35	2
HSPD1	4.67226e-39	-0.624487	0.528	0.653	9.80942e-35	2
COX5B	7.75081e-39	-0.261925	0.564	0.683	1.62728e-34	2
ANXA5	1.10126e-38	0.510522	0.623	0.625	2.3121e-34	2
PHF3	3.10951e-38	0.424358	0.275	0.187	6.52842e-34	2
CFAP36	6.6189e-38	0.374142	0.27	0.186	1.38964e-33	2
ATP5MC3	6.66575e-38	-0.333573	0.469	0.587	1.39947e-33	2
LHFPL2	7.50861e-38	-0.294376	0.113	0.212	1.57643e-33	2
UGDH	1.19689e-37	0.398679	0.183	0.108	2.51287e-33	2
TUBA1B	1.64866e-37	0.383856	0.518	0.446	3.46136e-33	2
AFF4	1.79272e-37	-0.278892	0.279	0.416	3.76382e-33	2
BHLHE40	1.93188e-37	-0.498883	0.411	0.53	4.05598e-33	2
PROCR	2.64846e-37	0.353376	0.163	0.094	5.56044e-33	2
PGRMC1	3.2904e-37	-0.351315	0.25	0.364	6.9082e-33	2
GNPTAB	4.87069e-37	0.492416	0.116	0.057	1.0226e-32	2
RHOG	6.08571e-37	0.55432	0.425	0.353	1.2777e-32	2
KLF10	6.9251e-37	-0.476678	0.156	0.262	1.45392e-32	2
CCND1	1.23836e-36	-0.306472	0.189	0.304	2.59994e-32	2
ELF3	1.82932e-36	-0.922118	0.077	0.161	3.84066e-32	2
ALOX5AP	1.92484e-36	0.536424	0.183	0.107	4.0412e-32	2
GNG12	3.24724e-36	0.254814	0.167	0.096	6.81758e-32	2
PODXL	1.52939e-35	-0.273825	0.06	0.141	3.21095e-31	2
NDUFB2	2.21931e-35	-0.263416	0.346	0.475	4.65944e-31	2
RHOH	2.51807e-35	0.296283	0.144	0.076	5.28669e-31	2
SLC25A6	2.70712e-35	-0.342008	0.641	0.694	5.6836e-31	2
CIRBP	3.10978e-35	0.33125	0.691	0.663	6.52898e-31	2
ATP5PD	3.43318e-35	-0.255211	0.462	0.584	7.20797e-31	2
ZFAND2A	3.57121e-35	-0.806233	0.088	0.174	7.49775e-31	2
DDX24	4.1716e-35	0.362364	0.483	0.405	8.75828e-31	2
ATP5F1B	7.26981e-35	-0.290552	0.466	0.579	1.5263e-30	2
SCARB1	7.86073e-35	-0.274963	0.041	0.112	1.65036e-30	2
SERPING1	1.10128e-34	0.716602	0.356	0.295	2.31213e-30	2
SRRM1	2.51816e-34	0.36148	0.41	0.323	5.28687e-30	2
TNIP1	3.00532e-34	0.436496	0.318	0.237	6.30968e-30	2
SLC9A3R2	3.90533e-34	-0.365959	0.069	0.151	8.19925e-30	2
S100A4	4.27769e-34	0.609495	0.345	0.26	8.98101e-30	2
CUTA	5.11586e-34	-0.326197	0.534	0.609	1.07407e-29	2
SLC38A1	5.13681e-34	0.313292	0.139	0.076	1.07847e-29	2
FDPS	1.03649e-33	-0.26045	0.168	0.277	2.17612e-29	2
FOSB	1.22842e-33	-0.446983	0.164	0.264	2.57907e-29	2
COX6B1	2.79767e-33	-0.25809	0.677	0.746	5.87371e-29	2
ARHGDIB	2.84863e-33	0.515877	0.305	0.215	5.98069e-29	2
TCEAL9	7.25605e-33	-0.386739	0.251	0.364	1.52341e-28	2
SLC1A3	1.24867e-32	-0.436442	0.083	0.167	2.62159e-28	2
ANAPC11	1.77646e-32	-0.256331	0.396	0.52	3.72967e-28	2
IER2	2.0249e-32	-0.575788	0.259	0.361	4.25128e-28	2
SELENOK	2.85704e-32	0.467461	0.504	0.45	5.99836e-28	2
RABGGTB	4.37305e-32	0.363326	0.313	0.232	9.18122e-28	2
SLC39A14	4.86412e-32	0.317589	0.168	0.099	1.02122e-27	2
DEPP1	5.70667e-32	-0.611914	0.085	0.169	1.19812e-27	2
BIRC3	7.66582e-32	0.374817	0.228	0.148	1.60944e-27	2
COL4A1	1.51825e-31	-0.375525	0.069	0.147	3.18757e-27	2
TMEM159	1.57621e-31	0.379917	0.253	0.18	3.30926e-27	2
CLU	3.88456e-31	0.559467	0.571	0.559	8.15564e-27	2
SKIL	9.54185e-31	-0.251545	0.173	0.28	2.00331e-26	2
TOMM20	1.03651e-30	-0.321478	0.595	0.667	2.17616e-26	2
SOD2	1.19311e-30	0.943718	0.461	0.4	2.50494e-26	2
TAF1D	1.22901e-30	0.396331	0.577	0.538	2.58031e-26	2
COX8A	1.40312e-30	-0.264841	0.519	0.622	2.94586e-26	2
MAP3K8	1.75815e-30	-0.268733	0.202	0.309	3.69124e-26	2
HNRNPA1	3.47526e-30	0.258056	0.867	0.848	7.29632e-26	2
RAB8B	3.66962e-30	0.255303	0.233	0.153	7.70437e-26	2
DDIT3	4.73207e-30	-0.341686	0.124	0.215	9.93498e-26	2
NEU1	5.45539e-30	-0.262316	0.129	0.221	1.14536e-25	2
LCP1	6.40542e-30	0.303188	0.159	0.092	1.34482e-25	2
EIF3H	9.7794e-30	-0.294195	0.579	0.649	2.05319e-25	2
CHORDC1	1.76091e-29	-0.30808	0.097	0.18	3.69704e-25	2
CNN2	2.0384e-29	0.361136	0.236	0.163	4.27962e-25	2
CKS2	2.48892e-29	-0.348086	0.088	0.169	5.22549e-25	2
REL	3.5076e-29	0.389105	0.384	0.296	7.3642e-25	2
SLC25A5	3.61592e-29	-0.290511	0.654	0.706	7.59161e-25	2
COL18A1	5.15952e-29	-0.311776	0.08	0.159	1.08324e-24	2
IL7R	5.86897e-29	0.61285	0.162	0.097	1.23219e-24	2
SLC25A3	6.56397e-29	0.280252	0.734	0.709	1.37811e-24	2
HLA-B	9.51359e-29	-0.354341	0.784	0.861	1.99738e-24	2
CCNL1	1.04287e-28	-0.272798	0.336	0.458	2.1895e-24	2
PHF20	1.44862e-28	0.335515	0.366	0.29	3.04138e-24	2
ZNF292	1.49604e-28	0.294823	0.208	0.136	3.14093e-24	2
BEST1	1.80551e-28	0.275131	0.153	0.09	3.79067e-24	2
GRB10	8.17548e-28	-0.377909	0.066	0.135	1.71644e-23	2
CTSZ	9.25348e-28	-0.282733	0.142	0.232	1.94277e-23	2
GRASP	1.17277e-27	-0.392711	0.06	0.127	2.46222e-23	2
PTPRCAP	1.39534e-27	0.344737	0.159	0.094	2.92951e-23	2
CXCL1	1.74871e-27	-0.487436	0.135	0.22	3.67142e-23	2
CRIP1	6.88725e-27	0.545579	0.345	0.263	1.44598e-22	2
GNAS	8.77312e-27	-0.270829	0.452	0.57	1.84192e-22	2
A2M	2.83061e-26	-0.56929	0.117	0.193	5.94288e-22	2
ADK	4.5742e-26	0.281557	0.209	0.144	9.60354e-22	2
ACSL4	4.64252e-26	0.414645	0.162	0.102	9.74697e-22	2
IFI6	5.06306e-26	-0.305625	0.17	0.256	1.06299e-21	2
PMP22	6.11803e-26	0.450576	0.377	0.317	1.28448e-21	2
GK	7.76123e-26	0.272752	0.121	0.068	1.62947e-21	2
C9orf16	8.48932e-26	-0.267054	0.5	0.586	1.78233e-21	2
NRP2	1.05329e-25	0.314884	0.244	0.168	2.21138e-21	2
GPAT4	1.14528e-25	0.346068	0.149	0.091	2.40452e-21	2
UBE2D3	3.42946e-25	0.273142	0.584	0.522	7.20016e-21	2
SLPI	5.98054e-25	-0.482963	0.324	0.428	1.25561e-20	2
NPC2	7.33423e-25	-0.26344	0.459	0.578	1.53982e-20	2
ID4	1.21952e-24	-0.286916	0.123	0.202	2.56038e-20	2
FAM114A1	1.73416e-24	0.287193	0.198	0.137	3.64087e-20	2
DDIT4	2.01763e-24	-0.524586	0.609	0.679	4.23602e-20	2
EDNRB	2.86588e-24	-0.454917	0.044	0.101	6.01693e-20	2
MBNL1	2.9327e-24	0.31493	0.311	0.239	6.1572e-20	2
PCM1	4.01429e-24	0.261533	0.214	0.148	8.428e-20	2
PTPRC	4.5572e-24	0.367153	0.176	0.112	9.56784e-20	2
ENO1	5.47459e-24	0.348258	0.589	0.56	1.14939e-19	2
GADD45G	5.8284e-24	-0.506302	0.078	0.144	1.22367e-19	2
PCBP1	7.30596e-24	-0.27095	0.295	0.396	1.53389e-19	2
CYBRD1	9.48574e-24	0.478277	0.262	0.205	1.99153e-19	2
CCT4	1.00337e-23	-0.255028	0.435	0.552	2.10658e-19	2
CTSD	1.08792e-23	-0.301125	0.155	0.24	2.28408e-19	2
PNISR	1.22214e-23	0.38376	0.402	0.339	2.56589e-19	2
ID3	1.30585e-23	-0.487559	0.44	0.532	2.74164e-19	2
PTPN1	1.36629e-23	0.265034	0.234	0.164	2.86853e-19	2
IER5	1.98041e-23	-0.724786	0.098	0.166	4.15786e-19	2
IDS	1.98525e-23	0.311302	0.27	0.203	4.16803e-19	2
EIF3L	2.38476e-23	0.332469	0.578	0.553	5.00681e-19	2
B4GALT4	2.57345e-23	0.373486	0.237	0.175	5.40295e-19	2
NUPR1	7.43914e-23	-0.265847	0.266	0.367	1.56185e-18	2
IGFBP3	1.34608e-22	-1.06778	0.073	0.134	2.8261e-18	2
ERGIC1	1.40793e-22	0.289479	0.262	0.195	2.95596e-18	2
BTG1	1.8982e-22	0.346289	0.614	0.556	3.98526e-18	2
EIF1B	2.09372e-22	0.428609	0.448	0.412	4.39577e-18	2
MAFF	2.17016e-22	-0.31612	0.198	0.28	4.55624e-18	2
CCND2	2.23245e-22	0.323864	0.232	0.167	4.68702e-18	2
MGP	2.39435e-22	0.777825	0.571	0.524	5.02694e-18	2
ARFGAP3	2.7673e-22	0.26211	0.229	0.164	5.80995e-18	2
MT1M	3.17992e-22	0.266764	0.234	0.163	6.67624e-18	2
SERBP1	3.79063e-22	0.342133	0.496	0.464	7.95842e-18	2
GCC2	8.53437e-22	0.294119	0.216	0.153	1.79179e-17	2
THBD	1.58195e-21	-0.568386	0.07	0.129	3.32131e-17	2
MORF4L1	1.74616e-21	0.284073	0.585	0.559	3.66607e-17	2
FYN	1.83037e-21	0.326374	0.147	0.094	3.84286e-17	2
RWDD1	1.97468e-21	0.334424	0.446	0.403	4.14584e-17	2
RGCC	2.11776e-21	-0.550281	0.112	0.178	4.44623e-17	2
TSC22D1	3.22596e-21	-0.357166	0.522	0.624	6.77291e-17	2
STK17B	9.30901e-21	0.300513	0.183	0.124	1.95443e-16	2
H2AFZ	1.18679e-20	0.274771	0.49	0.437	2.49167e-16	2
EMP2	1.30085e-20	0.372805	0.328	0.264	2.73114e-16	2
EIF3G	1.39592e-20	0.304088	0.567	0.547	2.93074e-16	2
MT1X	1.88624e-20	0.429798	0.44	0.365	3.96015e-16	2
GOLGB1	2.13803e-20	0.298575	0.195	0.138	4.48878e-16	2
VIM	2.70372e-20	-0.355054	0.947	0.933	5.67647e-16	2
PAK1	2.94104e-20	0.364351	0.115	0.07	6.17471e-16	2
ZFC3H1	3.18628e-20	0.27585	0.199	0.141	6.6896e-16	2
HIST1H1D	3.33987e-20	0.269548	0.146	0.093	7.01206e-16	2
KMT2E	3.46621e-20	0.361777	0.461	0.411	7.27731e-16	2
ISG20	4.49871e-20	0.34429	0.3	0.232	9.44504e-16	2
EMP1	5.80604e-20	-0.438249	0.333	0.421	1.21898e-15	2
BZW1	5.97636e-20	0.342142	0.452	0.408	1.25474e-15	2
THAP2	9.56295e-20	0.343235	0.134	0.086	2.00774e-15	2
TMSB4X	1.36876e-19	0.271609	0.948	0.959	2.87372e-15	2
SNHG8	1.62445e-19	0.257476	0.669	0.654	3.41054e-15	2
TUBA1C	1.63552e-19	0.608598	0.299	0.256	3.43378e-15	2
MPP1	2.58586e-19	0.261042	0.163	0.109	5.42901e-15	2
PARK7	3.72535e-19	0.316421	0.56	0.552	7.82138e-15	2
PRDX1	5.34065e-19	0.478235	0.556	0.552	1.12127e-14	2
PLVAP	6.53337e-19	-0.603522	0.054	0.104	1.37168e-14	2
TMEM50A	8.65116e-19	0.33366	0.457	0.42	1.81631e-14	2
SLC25A37	1.15063e-18	0.304171	0.276	0.213	2.41576e-14	2
TNS1	1.58728e-18	0.258438	0.185	0.129	3.3325e-14	2
EIF4B	1.7232e-18	0.27395	0.609	0.581	3.61785e-14	2
ARID5B	1.83703e-18	0.391155	0.3	0.239	3.85685e-14	2
NNMT	3.02662e-18	0.695489	0.124	0.08	6.35439e-14	2
RGS16	3.42064e-18	-0.43426	0.139	0.206	7.18164e-14	2
SNHG12	4.60585e-18	0.338381	0.279	0.219	9.66999e-14	2
TPI1	5.63419e-18	0.338205	0.755	0.756	1.1829e-13	2
PJA2	5.70734e-18	0.268958	0.263	0.204	1.19826e-13	2
NBN	1.04333e-17	0.549918	0.178	0.13	2.19047e-13	2
GOLGA4	3.63781e-17	0.27754	0.263	0.208	7.63757e-13	2
RRAD	4.04495e-17	-0.252301	0.07	0.122	8.49237e-13	2
SDC4	4.26681e-17	0.373878	0.21	0.158	8.95817e-13	2
AHNAK2	1.20071e-16	0.311437	0.106	0.067	2.5209e-12	2
HIST1H1E	1.34276e-16	0.294508	0.285	0.223	2.81912e-12	2
SBDS	2.39e-16	0.284999	0.434	0.392	5.01781e-12	2
MFAP5	5.62936e-16	0.309958	0.217	0.168	1.18188e-11	2
CD164	6.83312e-16	0.304143	0.378	0.324	1.43461e-11	2
SYF2	7.16787e-16	0.279507	0.389	0.345	1.50489e-11	2
IL32	8.86624e-16	-0.398251	0.059	0.104	1.86147e-11	2
ANKRD12	9.37503e-16	0.325493	0.278	0.225	1.96829e-11	2
TAGLN2	9.7295e-16	0.342046	0.709	0.722	2.04271e-11	2
AHNAK	1.14875e-15	0.483393	0.492	0.48	2.41179e-11	2
RNMT	1.6879e-15	0.262887	0.267	0.214	3.54375e-11	2
VCAN	1.90858e-15	-0.252483	0.163	0.232	4.00707e-11	2
APOD	2.07113e-15	-0.284599	0.066	0.115	4.34833e-11	2
GPC6	2.58409e-15	0.373911	0.233	0.185	5.4253e-11	2
CCNG1	2.70241e-15	0.35197	0.34	0.299	5.67372e-11	2
ETS2	2.84944e-15	-0.313981	0.218	0.286	5.98241e-11	2
CCL2	3.39591e-15	-0.540024	0.122	0.179	7.12971e-11	2
ICAM1	4.04806e-15	-0.505704	0.173	0.237	8.4989e-11	2
IFI27	5.82174e-15	-0.422086	0.3	0.375	1.22227e-10	2
THRAP3	6.34712e-15	0.327916	0.264	0.217	1.33258e-10	2
FLT1	6.57545e-15	-0.478983	0.062	0.105	1.38052e-10	2
COX7A2	7.01521e-15	0.269773	0.603	0.62	1.47284e-10	2
FCGR2A	8.78292e-15	-0.412375	0.057	0.1	1.84397e-10	2
HILPDA	1.06872e-14	0.393167	0.36	0.312	2.24377e-10	2
CD99	1.59781e-14	0.327953	0.681	0.722	3.3546e-10	2
EIF3D	2.32796e-14	0.29296	0.399	0.367	4.88754e-10	2
LAPTM4A	5.00437e-14	0.366549	0.606	0.628	1.05067e-09	2
TNC	7.31091e-14	0.285543	0.101	0.066	1.53493e-09	2
ADM	8.40346e-14	-0.61674	0.23	0.289	1.76431e-09	2
TIMP1	9.02006e-14	0.453573	0.66	0.688	1.89376e-09	2
FAT1	9.74087e-14	0.258617	0.169	0.126	2.0451e-09	2
ANXA7	1.53304e-13	0.263686	0.231	0.186	3.21861e-09	2
DUSP5	1.6859e-13	-0.250376	0.136	0.191	3.53955e-09	2
STC1	1.89213e-13	-0.89936	0.06	0.101	3.97252e-09	2
PGAM1	2.03853e-13	0.298141	0.574	0.571	4.27989e-09	2
MAP4	2.50863e-13	0.2986	0.296	0.256	5.26687e-09	2
TSPO	2.76008e-13	0.308594	0.359	0.316	5.79478e-09	2
PPP2R5A	3.57801e-13	0.322704	0.108	0.074	7.51204e-09	2
SNRPN	7.23389e-13	0.28595	0.372	0.339	1.51876e-08	2
SMAP2	8.01571e-13	0.280695	0.193	0.145	1.6829e-08	2
CALM2	9.77465e-13	0.270269	0.575	0.574	2.05219e-08	2
PIK3R1	1.03532e-12	0.356922	0.215	0.171	2.17364e-08	2
CD93	1.08111e-12	-0.263453	0.067	0.108	2.2698e-08	2
ESAM	1.12008e-12	-0.273583	0.071	0.113	2.3516e-08	2
TKT	1.12649e-12	-0.263331	0.457	0.507	2.36508e-08	2
WASF2	2.10052e-12	0.282192	0.388	0.352	4.41004e-08	2
RNASE1	2.47899e-12	-0.830637	0.103	0.147	5.20464e-08	2
ISLR	3.29211e-12	0.486821	0.23	0.194	6.91178e-08	2
FAM96B	3.60788e-12	0.299061	0.379	0.351	7.57474e-08	2
PKM	3.66179e-12	0.259533	0.604	0.59	7.68793e-08	2
CTSK	9.06756e-12	0.345556	0.267	0.227	1.90373e-07	2
EIF5B	1.21358e-11	0.264205	0.273	0.233	2.54792e-07	2
DST	1.3296e-11	0.269219	0.229	0.187	2.7915e-07	2
MIIP	1.43554e-11	0.433388	0.1	0.07	3.01393e-07	2
SEC31A	2.27098e-11	0.280714	0.257	0.219	4.76791e-07	2
GNG11	3.46827e-11	-0.28305	0.179	0.234	7.28162e-07	2
SERPINF1	5.21713e-11	0.517836	0.194	0.153	1.09534e-06	2
CALM1	1.03208e-10	0.355491	0.609	0.596	2.16684e-06	2
NDEL1	1.13175e-10	0.281202	0.155	0.119	2.37612e-06	2
GABARAPL1	3.11054e-10	0.254855	0.441	0.413	6.53058e-06	2
ARL6IP5	3.70917e-10	0.298671	0.43	0.412	7.7874e-06	2
ARL4D	3.75718e-10	-0.279773	0.153	0.199	7.8882e-06	2
WDR83OS	4.18696e-10	0.293638	0.5	0.51	8.79052e-06	2
AKAP13	4.2427e-10	0.263846	0.45	0.427	8.90754e-06	2
EIF3E	4.41536e-10	0.271252	0.547	0.544	9.27004e-06	2
MTHFD2	5.00446e-10	0.275978	0.191	0.154	1.05069e-05	2
C11orf96	6.93182e-10	-0.418942	0.075	0.11	1.45534e-05	2
LMAN1	8.04928e-10	0.29545	0.435	0.43	1.68995e-05	2
EPAS1	1.04166e-09	-0.40311	0.181	0.224	2.18696e-05	2
SERPINE1	1.19229e-09	-0.699488	0.123	0.162	2.50321e-05	2
PDLIM5	1.89769e-09	0.276879	0.268	0.229	3.9842e-05	2
CNIH1	1.95055e-09	0.303531	0.347	0.328	4.09518e-05	2
PPP2R5C	2.07034e-09	0.262011	0.145	0.112	4.34667e-05	2
CCNI	2.32734e-09	0.293883	0.663	0.694	4.88625e-05	2
LGALS3	2.4236e-09	0.405851	0.567	0.577	5.08834e-05	2
UBB	4.21184e-09	-0.279347	0.651	0.738	8.84276e-05	2
ERP29	1.64631e-08	0.276032	0.471	0.477	0.000345643	2
2025-09-02	1.65674e-08	0.260001	0.422	0.409	0.000347833	2
REXO2	2.02838e-08	0.276255	0.3	0.275	0.000425859	2
FSTL1	7.49841e-08	0.253846	0.254	0.225	0.00157429	2
HBEGF	7.52873e-08	-0.276066	0.074	0.102	0.00158066	2
SMCHD1	7.77471e-08	0.473065	0.253	0.227	0.0016323	2
INSIG1	1.19048e-07	-0.382967	0.256	0.301	0.00249942	2
HMOX1	1.62256e-07	-0.390283	0.165	0.127	0.00340657	2
BACE2	1.925e-07	0.306179	0.15	0.12	0.00404154	2
OGA	2.66757e-07	0.258024	0.246	0.214	0.00560057	2
ACTA2	3.2143e-07	0.303167	0.125	0.095	0.00674843	2
PARP8	3.52864e-07	0.272276	0.123	0.096	0.00740838	2
STOM	3.53412e-07	-0.408331	0.286	0.314	0.00741989	2
ANGPT2	4.57219e-07	-0.312784	0.142	0.18	0.00959932	2
IGFBP7	9.37193e-07	-0.541604	0.262	0.302	0.0196764	2
MPHOSPH8	1.03307e-06	0.251902	0.307	0.284	0.0216892	2
CCL4	1.04742e-06	-1.46489	0.08	0.107	0.0219907	2
HLA-DQA1	1.0831e-06	0.332234	0.136	0.107	0.0227397	2
FOS	0	1.88787	0.949	0.614	0	1
BTG2	0	1.70127	0.841	0.452	0	1
HSPA1A	0	1.57122	0.992	0.729	0	1
CRABP1	0	1.5323	0.783	0.289	0	1
CEBPD	0	1.49199	0.978	0.655	0	1
HSPA1B	1.20054e-307	1.29395	0.969	0.638	2.52053e-303	1
ID1	1.04562e-300	1.55007	0.862	0.45	2.19528e-296	1
MDK	2.78303e-299	1.28581	0.81	0.377	5.84296e-295	1
EEF1A1	5.09873e-295	-1.00545	0.991	0.996	1.07048e-290	1
AKAP12	1.64257e-286	1.3093	0.797	0.385	3.44858e-282	1
IFITM3	4.53449e-277	1.24413	0.979	0.773	9.52016e-273	1
LGALS3BP	3.46757e-275	1.23621	0.698	0.304	7.28016e-271	1
AGR2	7.01192e-260	0.857852	0.439	0.121	1.47215e-255	1
HES1	4.29233e-254	1.62576	0.612	0.251	9.01175e-250	1
LY6E	8.93293e-254	1.47552	0.803	0.463	1.87547e-249	1
ISG15	9.92866e-254	1.85963	0.598	0.236	2.08452e-249	1
TNNT2	1.52325e-253	0.941656	0.585	0.206	3.19805e-249	1
POSTN	3.16959e-248	1.02418	0.477	0.145	6.65455e-244	1
ZFP36	8.1907e-247	1.3524	0.942	0.71	1.71964e-242	1
JUND	2.62838e-242	1.48736	0.797	0.397	5.51827e-238	1
COL3A1	2.63287e-239	0.891265	0.566	0.202	5.52772e-235	1
DNPH1	1.82795e-235	0.969682	0.666	0.292	3.83779e-231	1
COL9A3	6.81271e-230	0.904499	0.727	0.32	1.43033e-225	1
IGF2	2.00868e-222	0.81654	0.425	0.127	4.21722e-218	1
KRTCAP2	2.89736e-222	0.972365	0.854	0.551	6.08301e-218	1
SFRP2	4.53132e-207	0.819126	0.853	0.451	9.51351e-203	1
KRT18	4.88787e-203	1.32699	0.676	0.321	1.02621e-198	1
CRABP2	3.09119e-202	0.985122	0.748	0.372	6.48995e-198	1
HIST1H2BC	6.11318e-195	0.819276	0.442	0.145	1.28346e-190	1
MEST	7.57946e-194	0.719002	0.423	0.137	1.59131e-189	1
HSPA6	4.8421e-191	1.15333	0.616	0.266	1.0166e-186	1
TPT1	2.39059e-190	-0.761792	0.975	0.989	5.01905e-186	1
CXCL1	2.39861e-185	0.99664	0.506	0.186	5.03588e-181	1
PTGDS	2.51962e-184	1.73562	0.522	0.208	5.28994e-180	1
HIST1H1C	1.78229e-183	0.949933	0.766	0.404	3.74192e-179	1
NUAK2	6.76755e-182	1.00829	0.34	0.098	1.42085e-177	1
TMEM160	1.99039e-181	0.827493	0.676	0.326	4.17883e-177	1
HIST1H2BK	7.27501e-180	0.753923	0.582	0.246	1.52739e-175	1
IFI6	4.659e-176	1.02972	0.521	0.223	9.78157e-172	1
UQCC2	5.12669e-176	0.785227	0.631	0.3	1.07635e-171	1
NR4A1	1.31793e-175	1.20367	0.835	0.508	2.76699e-171	1
CFH	1.35749e-175	0.712159	0.546	0.224	2.85005e-171	1
KLF10	1.13179e-173	1.23034	0.526	0.225	2.37619e-169	1
RARRES2	8.32203e-173	0.850714	0.716	0.37	1.74721e-168	1
RETREG1	2.25913e-172	0.731879	0.495	0.193	4.74304e-168	1
PRAP1	5.85339e-172	0.771563	0.466	0.169	1.22892e-167	1
RBP1	1.19279e-167	0.757624	0.646	0.314	2.50425e-163	1
CAVIN3	2.75669e-167	0.832435	0.633	0.305	5.78767e-163	1
COL6A2	4.20224e-167	0.759	0.795	0.448	8.8226e-163	1
TSPAN4	5.07519e-166	0.803746	0.641	0.315	1.06554e-161	1
IGF2.1	1.05314e-165	0.315908	0.729	0.373	2.21107e-161	1
CD24	4.73709e-165	0.669917	0.365	0.118	9.94552e-161	1
OLFML2B	7.29483e-164	0.623046	0.398	0.136	1.53155e-159	1
FTL	1.88367e-161	-1.9853	0.93	0.968	3.95475e-157	1
LTBP4	1.85507e-160	0.833138	0.592	0.277	3.89471e-156	1
ISYNA1	4.86345e-160	0.893409	0.712	0.387	1.02108e-155	1
NME1	6.7626e-160	0.74836	0.602	0.293	1.41981e-155	1
SNRPE	1.15278e-159	0.81149	0.605	0.293	2.42027e-155	1
C22orf39	2.98753e-159	0.634145	0.532	0.228	6.27233e-155	1
C19orf33	5.61004e-159	0.742843	0.902	0.5	1.17783e-154	1
RANBP1	2.35562e-158	0.778355	0.66	0.339	4.94562e-154	1
PYCR1	1.46897e-157	0.58914	0.386	0.135	3.0841e-153	1
ISOC2	5.87713e-155	0.685032	0.539	0.241	1.2339e-150	1
HIST1H4H	2.96836e-154	0.572675	0.352	0.114	6.23208e-150	1
LRP2	5.46116e-151	0.41965	0.205	0.045	1.14657e-146	1
PCSK1N	2.40788e-150	0.721121	0.547	0.239	5.05535e-146	1
GJB2	1.81329e-149	0.914744	0.437	0.169	3.807e-145	1
IFI27	1.53524e-147	1.23975	0.642	0.343	3.22324e-143	1
DIRAS2	1.62237e-147	0.510068	0.268	0.074	3.40616e-143	1
EPHX1	1.14032e-145	0.823216	0.647	0.341	2.39409e-141	1
DGCR6L	2.46844e-145	0.6781	0.603	0.297	5.1825e-141	1
PPP1R15A	1.16868e-143	0.998033	0.857	0.618	2.45365e-139	1
C2orf40	2.87366e-143	0.760781	0.808	0.474	6.03325e-139	1
CYC1	2.20962e-142	0.694404	0.618	0.315	4.6391e-138	1
MRPS21	2.82311e-142	0.734427	0.818	0.551	5.92712e-138	1
HSPB1	6.73983e-142	0.77685	0.928	0.709	1.41503e-137	1
NME2	2.24842e-141	0.715562	0.929	0.82	4.72056e-137	1
STXBP6	1.04282e-139	0.495555	0.4	0.149	2.1894e-135	1
KLF4	2.47527e-137	0.986638	0.62	0.329	5.19683e-133	1
ATP5MC1	2.6743e-137	0.728413	0.655	0.358	5.6147e-133	1
HIST1H2AC	3.13788e-137	0.653581	0.536	0.236	6.58797e-133	1
MRPL41	1.0847e-136	0.704338	0.71	0.404	2.27732e-132	1
NAXE	1.52429e-136	0.626896	0.601	0.304	3.20025e-132	1
BTG1	1.60977e-136	-2.15031	0.316	0.583	3.37972e-132	1
PHLDA2	3.39434e-136	1.18197	0.627	0.323	7.12642e-132	1
SERPINH1	6.70124e-136	0.627511	0.637	0.323	1.40692e-131	1
COL1A1	7.07105e-136	0.734458	0.452	0.189	1.48457e-131	1
TMSB10	7.23129e-136	0.636601	0.997	0.975	1.51821e-131	1
EGR1	6.56696e-135	0.898946	0.463	0.193	1.37873e-130	1
PCOLCE	6.12812e-134	0.643337	0.536	0.25	1.2866e-129	1
NDUFA13	2.58849e-133	0.709145	0.771	0.506	5.43453e-129	1
CYHR1	6.11347e-132	0.563436	0.501	0.224	1.28352e-127	1
S100A10	2.17361e-131	0.517825	0.957	0.794	4.5635e-127	1
BHLHE40	2.33417e-131	1.05945	0.766	0.494	4.90058e-127	1
SCCPDH	3.70761e-131	0.552751	0.433	0.18	7.78413e-127	1
NEBL	4.88226e-131	0.549823	0.333	0.117	1.02503e-126	1
UBC	3.28718e-130	0.659307	0.968	0.883	6.90144e-126	1
PHPT1	3.92992e-130	0.68761	0.771	0.481	8.25086e-126	1
GMDS	8.85277e-130	0.628481	0.699	0.378	1.85864e-125	1
COL1A2	1.92739e-129	0.654401	0.672	0.363	4.04655e-125	1
CCDC167	1.3736e-128	0.418867	0.33	0.115	2.88388e-124	1
LAPTM4B	1.09764e-127	0.592536	0.527	0.249	2.3045e-123	1
USP18	4.36767e-126	0.357343	0.159	0.032	9.16992e-122	1
HIST2H2AA4	5.63239e-126	0.652901	0.542	0.252	1.18252e-121	1
HINT2	6.78702e-126	0.548812	0.474	0.21	1.42493e-121	1
MDFI	7.22466e-125	0.437993	0.309	0.104	1.51682e-120	1
GPRC5C	1.11538e-124	0.67527	0.571	0.286	2.34175e-120	1
MINCR	1.62355e-124	0.503954	0.394	0.156	3.40864e-120	1
CLTA	4.15892e-124	0.658883	0.79	0.523	8.73165e-120	1
FXYD5	7.5393e-124	-1.41291	0.244	0.523	1.58288e-119	1
PIN4	1.20957e-122	0.536382	0.46	0.2	2.53948e-118	1
APOE	6.19321e-122	0.4204	0.798	0.458	1.30026e-117	1
TMEM9	1.91344e-121	0.565463	0.522	0.252	4.01726e-117	1
MRPL24	2.61842e-121	0.56015	0.517	0.248	5.49737e-117	1
ENC1	4.26824e-121	0.747145	0.35	0.133	8.96116e-117	1
PSMG4	1.01354e-120	0.514028	0.394	0.159	2.12792e-116	1
ATP5MF	2.87814e-120	0.635033	0.764	0.489	6.04266e-116	1
MVB12A	3.15439e-120	0.587531	0.55	0.277	6.62263e-116	1
LAMTOR2	8.54522e-119	0.562001	0.548	0.274	1.79407e-114	1
POU6F2	1.81501e-118	0.376244	0.184	0.044	3.81061e-114	1
GSTP1	2.70727e-118	0.680994	0.841	0.658	5.68392e-114	1
TMEM14B	6.81379e-118	0.62274	0.63	0.35	1.43055e-113	1
SMIM7	1.35737e-117	0.593607	0.659	0.373	2.84979e-113	1
PGLS	1.13614e-116	0.616589	0.676	0.38	2.38532e-112	1
LSM4	2.58419e-116	0.646063	0.606	0.337	5.42551e-112	1
SOCS3	2.7977e-116	0.918899	0.563	0.287	5.87377e-112	1
STAT1	6.17594e-116	0.512504	0.27	0.087	1.29664e-111	1
MRPS18B	1.13804e-115	0.530105	0.507	0.243	2.38931e-111	1
IFITM2	2.21367e-115	0.642817	0.917	0.778	4.6476e-111	1
RAC3	2.58593e-115	0.364647	0.283	0.094	5.42916e-111	1
ATF3	3.52155e-115	0.970557	0.612	0.334	7.3935e-111	1
CCDC51	1.47712e-114	0.553441	0.384	0.157	3.10122e-110	1
CD74	2.71147e-114	-2.82461	0.116	0.403	5.69273e-110	1
MRPL40	3.60475e-114	0.541618	0.522	0.257	7.56818e-110	1
PARP10	5.66261e-114	0.48015	0.22	0.062	1.18886e-109	1
ELOB	7.77725e-114	0.584271	0.892	0.722	1.63283e-109	1
CERS2	1.94411e-112	0.554412	0.512	0.255	4.08166e-108	1
COPE	2.22764e-112	0.589585	0.668	0.388	4.67693e-108	1
SARAF	5.57668e-112	-1.90061	0.413	0.613	1.17082e-107	1
SNRPC	1.35561e-111	0.497228	0.488	0.229	2.84611e-107	1
DMAC1	4.09244e-111	0.504042	0.484	0.231	8.59208e-107	1
VPS28	3.88214e-110	0.632674	0.733	0.484	8.15055e-106	1
CD44	6.34741e-110	-1.96133	0.194	0.449	1.33264e-105	1
TMEM205	1.08266e-109	0.672459	0.684	0.407	2.27304e-105	1
PNRC1	3.5158e-109	-0.997696	0.552	0.734	7.38142e-105	1
MCL1	3.32497e-108	0.819133	0.741	0.453	6.98077e-104	1
LAPTM5	5.03273e-108	-1.98834	0.021	0.286	1.05662e-103	1
FAM171B	1.61204e-107	0.489796	0.345	0.137	3.38448e-103	1
IARS2	1.68942e-107	0.469401	0.376	0.153	3.54694e-103	1
KLF5	1.82918e-107	0.660786	0.52	0.255	3.84036e-103	1
NUCKS1	1.38831e-106	0.698932	0.771	0.503	2.91476e-102	1
COL5A1	4.85143e-106	0.474214	0.278	0.096	1.01856e-101	1
IGFBP2	5.60346e-106	0.547415	0.6	0.317	1.17645e-101	1
SH3BGRL3	8.82268e-106	-1.47797	0.567	0.698	1.85232e-101	1
DDAH2	2.45639e-105	0.637306	0.724	0.463	5.1572e-101	1
NDUFA3	2.4824e-105	0.612401	0.729	0.455	5.21179e-101	1
CKS1B	4.13846e-105	0.678726	0.457	0.217	8.6887e-101	1
KXD1	4.29557e-104	0.481639	0.516	0.258	9.01856e-100	1
HRCT1	1.25659e-103	0.405682	0.286	0.101	2.63822e-99	1
POLR2L	4.50667e-103	0.593238	0.813	0.576	9.46176e-99	1
CCND1	2.0657e-102	0.735671	0.524	0.27	4.33694e-98	1
RNF187	2.24749e-102	0.494581	0.502	0.246	4.71862e-98	1
CUTA	2.77355e-102	0.583966	0.797	0.584	5.82306e-98	1
SLC39A4	8.56249e-102	0.399673	0.36	0.148	1.79769e-97	1
NXPH4	3.95914e-101	0.609631	0.336	0.136	8.31222e-97	1
TMSB4X	9.30402e-101	-1.13212	0.96	0.957	1.95338e-96	1
COX6A1	1.52874e-100	0.556605	0.879	0.733	3.20959e-96	1
PHB	3.00507e-100	0.517685	0.565	0.305	6.30915e-96	1
IFIT1	3.531e-100	0.537314	0.14	0.031	7.41333e-96	1
SLC25A1	3.6918e-100	0.497477	0.422	0.193	7.75093e-96	1
MAGED2	5.59875e-100	0.524887	0.583	0.317	1.17546e-95	1
FKBP10	1.2304e-99	0.535746	0.468	0.229	2.58322e-95	1
MT2A	3.32938e-99	-1.31393	0.371	0.626	6.99003e-95	1
H3F3A	6.45084e-98	0.522876	0.942	0.842	1.35435e-93	1
MRC2	7.80303e-98	0.64154	0.468	0.225	1.63825e-93	1
COL6A1	8.57546e-98	0.501059	0.585	0.315	1.80042e-93	1
ETFB	9.78756e-98	0.57496	0.569	0.314	2.0549e-93	1
CYR61	1.11161e-97	1.10921	0.452	0.222	2.33383e-93	1
RPP21	6.58986e-97	0.472994	0.561	0.298	1.38354e-92	1
PPIC	1.97835e-96	0.510319	0.526	0.272	4.15354e-92	1
SSNA1	2.00232e-95	0.436326	0.452	0.214	4.20387e-91	1
GRINA	3.16003e-95	0.563728	0.668	0.411	6.63448e-91	1
ATP5MC2	3.25914e-95	0.499182	0.91	0.818	6.84256e-91	1
SCAMP3	3.72245e-95	0.427591	0.39	0.173	7.81528e-91	1
BGN	3.95798e-95	0.40066	0.75	0.473	8.30978e-91	1
DPM3	7.13949e-95	0.567639	0.659	0.403	1.49894e-90	1
HDHD5	7.54227e-95	0.313127	0.285	0.105	1.5835e-90	1
TSEN15	8.2281e-95	0.405196	0.332	0.135	1.72749e-90	1
OAS1	1.113e-94	0.42802	0.201	0.061	2.33675e-90	1
MCRIP1	1.19941e-94	0.554603	0.604	0.348	2.51815e-90	1
GADD45B	1.34439e-94	0.721583	0.893	0.694	2.82255e-90	1
TIMM8B	4.97273e-94	0.471322	0.512	0.263	1.04403e-89	1
MAGED1	6.98255e-94	0.432663	0.38	0.168	1.46599e-89	1
AL355338.1	7.17087e-94	0.346726	0.221	0.071	1.50552e-89	1
ASS1	1.10779e-93	0.455401	0.791	0.468	2.32581e-89	1
MFAP2	1.66346e-93	0.349035	0.238	0.081	3.49243e-89	1
SDHC	1.74895e-93	0.486621	0.515	0.267	3.67192e-89	1
EIF4A3	5.27868e-93	0.718122	0.519	0.271	1.10826e-88	1
LINC01139	8.54013e-93	0.407102	0.262	0.094	1.793e-88	1
AVPI1	2.2923e-92	0.769908	0.342	0.147	4.81268e-88	1
FABP5	2.77571e-92	0.477332	0.39	0.173	5.82761e-88	1
COX4I1	3.99709e-92	-0.610647	0.789	0.856	8.3919e-88	1
RAB8A	4.08718e-92	0.388314	0.364	0.157	8.58103e-88	1
SHMT2	5.61336e-92	0.521202	0.544	0.288	1.17852e-87	1
NEAT1	1.22758e-91	-1.40535	0.52	0.696	2.5773e-87	1
MRPL27	2.46897e-91	0.415559	0.404	0.185	5.1836e-87	1
PTGES2	5.44846e-91	0.376189	0.345	0.145	1.1439e-86	1
TMCO1	6.39936e-91	0.521666	0.598	0.338	1.34355e-86	1
OAZ1	7.33205e-91	-1.03562	0.605	0.703	1.53936e-86	1
NQO1	1.50343e-90	0.559543	0.355	0.156	3.15646e-86	1
C19orf48	1.66628e-90	0.415557	0.391	0.177	3.49836e-86	1
CTSL	1.78376e-90	0.576337	0.646	0.388	3.74501e-86	1
DNAH14	2.20895e-90	0.38227	0.224	0.074	4.63768e-86	1
WNT6	2.48575e-90	0.352538	0.223	0.073	5.21882e-86	1
NUPR1	3.21452e-90	0.693954	0.594	0.334	6.74888e-86	1
COA3	5.9766e-90	0.403043	0.455	0.218	1.25479e-85	1
GSTA4	6.5241e-90	0.403946	0.369	0.165	1.36973e-85	1
FOXC1	1.11688e-89	0.59156	0.405	0.19	2.34488e-85	1
MRPL34	1.4487e-89	0.48376	0.551	0.298	3.04155e-85	1
KAT2A	2.50056e-89	0.395792	0.246	0.087	5.24993e-85	1
NFKBIL1	2.81807e-89	0.462114	0.423	0.201	5.91654e-85	1
C6orf226	3.06518e-89	0.413104	0.399	0.183	6.43534e-85	1
ACTG1	3.8516e-89	0.54009	0.972	0.878	8.08643e-85	1
TMEM14C	4.90835e-89	0.56683	0.757	0.52	1.03051e-84	1
CNTNAP3B	5.17288e-89	0.392089	0.229	0.078	1.08605e-84	1
CHPF	6.99184e-89	0.446897	0.336	0.143	1.46794e-84	1
NME4	1.58247e-88	0.488568	0.588	0.338	3.32239e-84	1
VGLL4	4.29227e-88	0.546974	0.477	0.242	9.01161e-84	1
NR2F2	5.77399e-88	0.418554	0.387	0.173	1.21225e-83	1
IFIT3	1.29328e-87	0.514916	0.141	0.035	2.71525e-83	1
KDM1B	1.32855e-87	0.418553	0.319	0.131	2.7893e-83	1
C6orf48	1.44493e-87	0.526682	0.602	0.341	3.03362e-83	1
C7orf50	3.23287e-87	0.468211	0.446	0.224	6.7874e-83	1
EPHA7	3.96545e-87	0.271651	0.147	0.037	8.32546e-83	1
TMEM161A	1.02334e-86	0.326385	0.281	0.109	2.1485e-82	1
SELENBP1	2.3043e-86	0.465292	0.465	0.233	4.83787e-82	1
IFITM1	5.32211e-86	1.01165	0.674	0.439	1.11738e-81	1
HIST1H4C	7.55141e-86	-1.17296	0.169	0.415	1.58542e-81	1
HOXC10	8.85298e-86	0.310547	0.215	0.072	1.85868e-81	1
YIPF3	1.02438e-85	0.490278	0.567	0.322	2.15068e-81	1
CNIH4	2.76169e-85	0.482978	0.453	0.23	5.79817e-81	1
EFNA1	5.16726e-85	0.870693	0.575	0.331	1.08487e-80	1
PAM16	5.81899e-85	0.459528	0.542	0.3	1.2217e-80	1
SLC29A1	2.67928e-84	0.499711	0.43	0.212	5.62514e-80	1
KLHL22	8.10345e-84	0.27567	0.233	0.082	1.70132e-79	1
ID3	9.56679e-84	0.928163	0.738	0.502	2.00855e-79	1
OXLD1	1.32562e-83	0.337399	0.28	0.109	2.78313e-79	1
MRPL55	1.84205e-83	0.401177	0.486	0.251	3.86738e-79	1
NT5C	2.0319e-83	0.433396	0.526	0.283	4.26598e-79	1
LHFPL6	3.15425e-83	0.374647	0.473	0.235	6.62234e-79	1
PFDN5	3.45849e-83	-0.498285	0.885	0.933	7.26111e-79	1
PCAT6	5.48548e-83	0.321806	0.229	0.081	1.15168e-78	1
ARL4A	1.5011e-82	0.634924	0.406	0.196	3.15155e-78	1
SRGN	3.39655e-82	-1.77414	0.371	0.554	7.13105e-78	1
PPIB	4.72405e-82	0.568154	0.823	0.657	9.91814e-78	1
ATP5MPL	7.62167e-82	0.526405	0.658	0.408	1.60017e-77	1
KRT10	1.37346e-81	0.549372	0.727	0.465	2.88359e-77	1
CPLANE1	1.41116e-81	0.435856	0.325	0.14	2.96273e-77	1
JUN	1.54788e-81	0.70221	0.83	0.615	3.24977e-77	1
NDUFAF8	1.70338e-81	0.404442	0.425	0.208	3.57624e-77	1
TSEN34	3.18878e-81	0.493007	0.441	0.22	6.69483e-77	1
COL5A2	3.87056e-81	0.418899	0.34	0.149	8.12623e-77	1
ENAH	8.3515e-81	0.469765	0.39	0.187	1.7534e-76	1
PODXL2	1.0528e-80	0.277004	0.179	0.055	2.21036e-76	1
TSTA3	1.51214e-80	0.378491	0.409	0.199	3.17475e-76	1
C8orf82	2.77537e-80	0.316168	0.265	0.104	5.82689e-76	1
PPFIBP1	2.54415e-79	0.509345	0.591	0.342	5.34143e-75	1
SHARPIN	6.22843e-79	0.345761	0.377	0.176	1.30766e-74	1
LINC01508	7.04306e-79	0.31617	0.198	0.066	1.47869e-74	1
SLC35B2	9.35424e-79	0.343933	0.299	0.125	1.96392e-74	1
LMNA	2.19416e-78	0.456823	0.791	0.52	4.60663e-74	1
NDUFV3	2.64703e-78	0.35447	0.373	0.176	5.55744e-74	1
MEA1	2.75067e-78	0.498132	0.575	0.344	5.77502e-74	1
COA6	4.47293e-78	0.40378	0.365	0.169	9.39092e-74	1
C1orf54	4.74566e-78	0.454426	0.545	0.316	9.96351e-74	1
ARHGDIB	5.52823e-78	-1.33506	0.032	0.242	1.16065e-73	1
ZNF428	6.09068e-78	0.42922	0.575	0.331	1.27874e-73	1
NEO1	2.41361e-77	0.415325	0.262	0.104	5.06737e-73	1
OAS3	2.41983e-77	0.254662	0.116	0.027	5.08044e-73	1
NCLN	3.4031e-77	0.282613	0.205	0.07	7.1448e-73	1
GLI4	4.5411e-77	0.304021	0.217	0.078	9.53405e-73	1
SNAP29	5.12732e-77	0.382916	0.344	0.157	1.07648e-72	1
HIST1H2BD	6.48462e-77	0.268143	0.137	0.036	1.36145e-72	1
GOLM1	8.72066e-77	0.325529	0.276	0.112	1.8309e-72	1
LSM2	2.40212e-76	0.459146	0.573	0.337	5.04326e-72	1
PVT1	3.25866e-76	0.310633	0.221	0.08	6.84155e-72	1
TNNC1	3.68389e-76	0.36332	0.308	0.133	7.73433e-72	1
TOB1	1.03593e-75	0.55205	0.355	0.167	2.17493e-71	1
RHOB	1.08832e-75	0.590313	0.795	0.556	2.28492e-71	1
DDIT4	1.22852e-75	0.897484	0.816	0.658	2.57929e-71	1
RNPEP	1.83075e-75	0.379483	0.369	0.176	3.84366e-71	1
CLEC2A	2.18189e-75	0.291954	0.192	0.064	4.58088e-71	1
THAP7	2.29521e-75	0.329343	0.324	0.142	4.8188e-71	1
COQ4	5.26879e-75	0.449368	0.487	0.265	1.10618e-70	1
IFI35	5.27965e-75	0.385624	0.24	0.092	1.10846e-70	1
SCAND1	6.38168e-75	0.380712	0.572	0.324	1.33983e-70	1
UQCC3	1.20635e-74	0.298297	0.309	0.133	2.53274e-70	1
RAB4A	1.54113e-74	0.392064	0.524	0.289	3.2356e-70	1
JTB	1.95874e-74	0.480105	0.666	0.433	4.11238e-70	1
CCL2	4.68083e-74	1.33003	0.338	0.158	9.8274e-70	1
SRP9	5.30796e-74	0.543491	0.602	0.369	1.11441e-69	1
PAFAH1B3	9.36824e-74	0.359134	0.345	0.161	1.96686e-69	1
ATP5MC3	2.44859e-73	0.508855	0.764	0.555	5.14082e-69	1
P4HB	2.87418e-73	0.522658	0.719	0.507	6.03433e-69	1
NDUFB9	3.03675e-73	0.501298	0.705	0.5	6.37565e-69	1
ITGB4	5.45048e-73	0.394244	0.345	0.16	1.14433e-68	1
HMGN3	9.49906e-73	0.436847	0.731	0.461	1.99433e-68	1
IER5L	1.59524e-72	0.469324	0.277	0.116	3.34921e-68	1
NDUFA8	2.13896e-72	0.377371	0.412	0.207	4.49075e-68	1
DPM2	2.57038e-72	0.336399	0.369	0.178	5.39651e-68	1
LAMA5	2.5942e-72	0.439987	0.324	0.148	5.44653e-68	1
MRPS7	2.83776e-72	0.322762	0.402	0.197	5.95788e-68	1
ATP2B4	3.14651e-72	0.593808	0.53	0.302	6.6061e-68	1
NPDC1	3.86578e-72	0.456931	0.556	0.325	8.1162e-68	1
PUF60	6.33807e-72	0.367479	0.449	0.238	1.33068e-67	1
MAP1LC3A	6.852e-72	0.532896	0.65	0.411	1.43858e-67	1
ACBD6	7.90905e-72	0.345687	0.402	0.201	1.6605e-67	1
SH3GL2	8.79343e-72	0.261948	0.129	0.035	1.84618e-67	1
MYL9	8.96977e-72	-0.33019	0.695	0.437	1.8832e-67	1
PIM1	1.16932e-71	0.79622	0.386	0.193	2.45498e-67	1
S100A13	1.18315e-71	0.426188	0.688	0.435	2.48402e-67	1
LHFPL2	1.56032e-71	0.566293	0.371	0.184	3.27589e-67	1
PTGDR	2.64327e-71	0.508485	0.394	0.199	5.54955e-67	1
RAB11FIP1	3.1975e-71	0.40498	0.255	0.104	6.71315e-67	1
ITM2B	3.92452e-71	0.401897	0.932	0.754	8.23953e-67	1
SEMA3B	5.02732e-71	0.397437	0.316	0.143	1.05549e-66	1
VIM	6.17738e-71	0.412797	0.987	0.932	1.29694e-66	1
NECAB1	8.01853e-71	0.305004	0.216	0.079	1.68349e-66	1
BANF1	1.70105e-70	0.439142	0.651	0.423	3.57136e-66	1
CDH1	2.37694e-70	0.281453	0.186	0.064	4.99038e-66	1
PMVK	3.76718e-70	0.377319	0.405	0.207	7.90919e-66	1
GNPAT	4.45296e-70	0.343622	0.363	0.172	9.34898e-66	1
MLST8	7.49181e-70	0.339563	0.32	0.147	1.5729e-65	1
ADAR	9.7392e-70	0.455059	0.383	0.19	2.04474e-65	1
SUMO2	2.40681e-69	0.458211	0.896	0.798	5.05309e-65	1
NAV1	3.10742e-69	0.415929	0.282	0.122	6.52403e-65	1
CLTCL1	3.48047e-69	0.363882	0.19	0.066	7.30724e-65	1
TP53I13	3.97772e-69	0.353971	0.314	0.144	8.35122e-65	1
ANAPC11	4.82764e-69	0.478749	0.702	0.487	1.01356e-64	1
HIGD2A	7.0503e-69	0.453855	0.795	0.6	1.48021e-64	1
CAPN2	7.23616e-69	0.486321	0.59	0.359	1.51923e-64	1
CNBP	1.02265e-68	-0.835002	0.629	0.713	2.14706e-64	1
CCNI	1.26047e-68	-0.874926	0.596	0.696	2.64636e-64	1
CCT3	2.06267e-68	0.502792	0.62	0.408	4.33057e-64	1
PNKD	2.39165e-68	0.403226	0.569	0.334	5.02126e-64	1
COX6B1	3.24378e-68	0.45563	0.876	0.725	6.81032e-64	1
NID2	3.45602e-68	0.355432	0.225	0.088	7.2559e-64	1
DDX58	5.25104e-68	0.37835	0.153	0.047	1.10246e-63	1
TRAP1	6.39342e-68	0.336412	0.348	0.169	1.3423e-63	1
FN3K	7.01684e-68	0.335832	0.375	0.186	1.47319e-63	1
ID4	8.21049e-68	0.490253	0.36	0.178	1.72379e-63	1
JAK1	1.24677e-67	-1.04999	0.121	0.323	2.61759e-63	1
AP000547.3	1.47527e-67	0.356337	0.325	0.153	3.09733e-63	1
MTDH	2.1191e-67	0.448542	0.631	0.393	4.44905e-63	1
JPX	2.71182e-67	0.311235	0.338	0.159	5.69347e-63	1
PGRMC1	3.21623e-67	0.550169	0.55	0.333	6.75247e-63	1
COX20	3.83351e-67	0.44836	0.52	0.302	8.04845e-63	1
SURF1	4.61422e-67	0.368683	0.503	0.284	9.68756e-63	1
PIAS1	4.63301e-67	0.449141	0.445	0.239	9.727e-63	1
RHOD	5.05138e-67	0.319685	0.332	0.158	1.06054e-62	1
CMBL	5.10403e-67	0.389913	0.419	0.221	1.07159e-62	1
EXOSC4	5.33996e-67	0.312872	0.34	0.161	1.12112e-62	1
NDUFS2	5.84438e-67	0.354866	0.454	0.246	1.22703e-62	1
EHMT2	1.41867e-66	0.319486	0.227	0.089	2.97849e-62	1
ATP5PD	2.15009e-66	0.440755	0.761	0.551	4.51411e-62	1
GPX4	2.33241e-66	-0.875574	0.634	0.705	4.8969e-62	1
YBX1	2.68513e-66	-0.801578	0.686	0.751	5.63743e-62	1
HIST3H2A	5.06602e-66	0.397555	0.497	0.271	1.06361e-61	1
COPZ1	7.24234e-66	0.382486	0.476	0.266	1.52053e-61	1
SIX1	1.08051e-65	0.475364	0.42	0.224	2.26852e-61	1
ISG20	1.34316e-65	-1.05877	0.064	0.255	2.81997e-61	1
TMED3	2.26347e-65	0.347663	0.446	0.246	4.75215e-61	1
NUBP2	2.46705e-65	0.285552	0.309	0.141	5.17957e-61	1
HMGCLL1	4.45996e-65	0.326971	0.256	0.109	9.36369e-61	1
ZIC2	4.75785e-65	0.3204	0.149	0.047	9.9891e-61	1
TMOD3	5.14489e-65	0.51823	0.674	0.453	1.08017e-60	1
NID1	5.97835e-65	0.316436	0.295	0.133	1.25515e-60	1
UROD	7.11825e-65	0.322912	0.381	0.192	1.49448e-60	1
LYPLAL1	1.66065e-64	0.329126	0.252	0.106	3.48654e-60	1
SF3B4	1.89892e-64	0.297851	0.339	0.163	3.98678e-60	1
VARS	2.45941e-64	0.309068	0.19	0.069	5.16352e-60	1
C1R	2.78239e-64	0.386155	0.306	0.142	5.84162e-60	1
CNPY3	3.2225e-64	0.336076	0.459	0.253	6.76564e-60	1
PTN	3.25597e-64	0.26679	0.587	0.337	6.83591e-60	1
NDUFS8	3.95389e-64	0.406482	0.649	0.422	8.30119e-60	1
LARP6	8.23901e-64	0.375511	0.323	0.155	1.72978e-59	1
ZNF738	1.06403e-63	0.280925	0.179	0.063	2.23394e-59	1
HLA-DPB1	2.22624e-63	-1.70893	0.018	0.192	4.67398e-59	1
MZT2A	4.11954e-63	0.349877	0.586	0.352	8.64897e-59	1
HLA-DPA1	4.85678e-63	-2.10012	0.025	0.201	1.01968e-58	1
PRDX4	4.94825e-63	0.390182	0.537	0.321	1.03888e-58	1
FUOM	5.6554e-63	0.261898	0.287	0.129	1.18735e-58	1
ZSCAN16-AS1	5.86108e-63	0.382482	0.472	0.271	1.23053e-58	1
MRPS2	7.10322e-63	0.284316	0.33	0.16	1.49132e-58	1
NOL7	7.19866e-63	0.402867	0.554	0.334	1.51136e-58	1
EFNB2	8.46142e-63	0.402527	0.298	0.138	1.77648e-58	1
EEF1E1	1.06778e-62	0.315207	0.304	0.14	2.2418e-58	1
PRR3	1.16142e-62	0.250475	0.25	0.106	2.43841e-58	1
EIF2AK2	1.29509e-62	0.342701	0.251	0.107	2.71904e-58	1
EFEMP2	2.05197e-62	0.395069	0.469	0.265	4.30811e-58	1
OGN	2.63646e-62	0.294318	0.601	0.346	5.53524e-58	1
TBC1D2	2.7457e-62	0.280958	0.18	0.064	5.76459e-58	1
RCN1	3.43435e-62	0.333084	0.356	0.179	7.21041e-58	1
DAP3	3.92574e-62	0.367553	0.5	0.29	8.2421e-58	1
TOMM20	4.27385e-62	0.456494	0.795	0.646	8.97295e-58	1
IFIT2	5.21815e-62	0.669512	0.112	0.03	1.09555e-57	1
PSMB7	5.23726e-62	0.352982	0.471	0.27	1.09956e-57	1
TIMM17A	8.75518e-62	0.375518	0.413	0.224	1.83815e-57	1
TMBIM4	9.32487e-62	0.377724	0.507	0.292	1.95776e-57	1
CTSC	1.14207e-61	0.416258	0.425	0.227	2.39777e-57	1
MRPL57	1.14895e-61	0.367456	0.524	0.305	2.41223e-57	1
EBPL	1.29318e-61	0.365436	0.427	0.234	2.71502e-57	1
DPYSL3	1.3499e-61	0.402744	0.285	0.132	2.83411e-57	1
DDA1	1.84917e-61	0.277177	0.343	0.168	3.88232e-57	1
PARP1	1.88344e-61	0.324595	0.34	0.165	3.95429e-57	1
SIGIRR	2.24787e-61	0.350899	0.48	0.272	4.7194e-57	1
FH	5.49083e-61	0.276134	0.283	0.129	1.1528e-56	1
TMEM167A	7.12448e-61	0.402738	0.42	0.229	1.49579e-56	1
GLO1	7.33041e-61	0.3545	0.478	0.274	1.53902e-56	1
FMOD	7.70507e-61	0.401564	0.5	0.294	1.61768e-56	1
VPS72	1.91741e-60	0.264803	0.341	0.167	4.02559e-56	1
TMEM141	2.29073e-60	0.383225	0.448	0.254	4.80938e-56	1
XIST	2.90964e-60	0.444108	0.39	0.203	6.1088e-56	1
LSM3	2.95024e-60	0.350931	0.505	0.296	6.19402e-56	1
TRAF5	3.27941e-60	0.340769	0.236	0.098	6.88512e-56	1
ELF3	3.64959e-60	0.609614	0.298	0.138	7.66232e-56	1
CUEDC2	4.64875e-60	0.315758	0.443	0.246	9.76005e-56	1
COA4	5.50624e-60	0.319822	0.386	0.204	1.15604e-55	1
C11orf98	1.01451e-59	0.299252	0.332	0.163	2.12995e-55	1
FKBP8	1.01857e-59	0.431094	0.647	0.435	2.13849e-55	1
UGCG	1.24406e-59	0.459221	0.467	0.26	2.61191e-55	1
SSR2	1.31776e-59	0.447293	0.789	0.643	2.76663e-55	1
SPINT2	1.83257e-59	0.318097	0.66	0.402	3.84749e-55	1
PLIN2	1.98291e-59	-1.3404	0.027	0.197	4.16312e-55	1
RPP25L	2.40171e-59	0.259004	0.285	0.131	5.04239e-55	1
NDUFS6	3.02249e-59	0.356486	0.579	0.36	6.34571e-55	1
HSPA5	3.30042e-59	0.4116	0.713	0.489	6.92924e-55	1
TSPAN3	4.974e-59	0.408716	0.622	0.393	1.04429e-54	1
CYTIP	5.2339e-59	-1.36144	0.005	0.161	1.09886e-54	1
RFXANK	5.34614e-59	0.269615	0.262	0.116	1.12242e-54	1
CUBN	5.687e-59	0.287197	0.135	0.042	1.19399e-54	1
ADORA2B	6.14082e-59	0.287461	0.222	0.092	1.28926e-54	1
YIF1A	7.70147e-59	0.322885	0.385	0.202	1.61692e-54	1
SLC25A6	9.37169e-59	0.431386	0.824	0.676	1.96759e-54	1
HLA-DRA	1.36046e-58	-2.19561	0.03	0.198	2.85629e-54	1
HIST1H3H	1.49483e-58	0.284831	0.2	0.077	3.13839e-54	1
C1QBP	1.54779e-58	0.348729	0.488	0.282	3.24958e-54	1
BOP1	1.77306e-58	0.279308	0.203	0.08	3.72255e-54	1
DEK	1.86388e-58	0.441974	0.571	0.359	3.91322e-54	1
PCBD1	2.53418e-58	0.379666	0.555	0.338	5.3205e-54	1
PLOD2	3.19482e-58	0.511535	0.346	0.178	6.70752e-54	1
NDN	5.50844e-58	0.290636	0.282	0.13	1.1565e-53	1
TMEM147	6.00622e-58	0.344856	0.498	0.297	1.26101e-53	1
SLC39A7	9.86158e-58	0.351538	0.431	0.243	2.07044e-53	1
ARF1	1.13557e-57	0.463311	0.814	0.664	2.38414e-53	1
ASPSCR1	1.20459e-57	0.275948	0.233	0.099	2.52903e-53	1
SERTAD4-AS1	1.59188e-57	0.32361	0.246	0.108	3.34216e-53	1
PRELP	2.20491e-57	0.355194	0.417	0.225	4.62921e-53	1
ATL2	3.01553e-57	0.351705	0.24	0.104	6.33111e-53	1
MRPS34	4.2457e-57	0.263857	0.423	0.227	8.91386e-53	1
ALLC	4.46825e-57	0.277775	0.24	0.104	9.3811e-53	1
ECHDC2	5.22103e-57	0.333633	0.303	0.147	1.09616e-52	1
MRAS	5.33032e-57	0.391652	0.347	0.18	1.1191e-52	1
HACD3	7.96845e-57	0.324317	0.378	0.199	1.67298e-52	1
MPG	1.31751e-56	0.385015	0.499	0.301	2.7661e-52	1
GOLGA8B	1.47045e-56	0.354354	0.207	0.084	3.08721e-52	1
CKS2	1.80695e-56	0.65953	0.304	0.147	3.79369e-52	1
BNC2	2.34411e-56	0.458828	0.33	0.17	4.92146e-52	1
FAM162A	3.1286e-56	0.490249	0.644	0.439	6.5685e-52	1
PXMP2	3.54026e-56	0.27403	0.281	0.132	7.43277e-52	1
SNAPIN	4.85806e-56	0.305497	0.328	0.164	1.01995e-51	1
PHLDA3	6.26552e-56	0.364882	0.24	0.106	1.31545e-51	1
NPW	6.77014e-56	0.375504	0.376	0.197	1.42139e-51	1
SOX4	8.46022e-56	0.575041	0.607	0.391	1.77622e-51	1
PDLIM7	1.03573e-55	0.257758	0.344	0.173	2.17452e-51	1
ATP6V1E1	1.10254e-55	0.293542	0.419	0.23	2.31477e-51	1
PTPA	1.40914e-55	0.312204	0.248	0.111	2.9585e-51	1
PFN2	1.41021e-55	0.309847	0.472	0.274	2.96073e-51	1
NIT2	1.54539e-55	0.26296	0.307	0.149	3.24454e-51	1
NSMF	1.84916e-55	0.441638	0.318	0.16	3.8823e-51	1
C9orf16	2.04666e-55	0.420304	0.757	0.56	4.29697e-51	1
BNIP3L	6.11592e-55	-1.18341	0.265	0.426	1.28404e-50	1
RBCK1	6.45735e-55	0.299877	0.418	0.234	1.35572e-50	1
AHCY	7.44175e-55	0.3613	0.485	0.286	1.56239e-50	1
MRPL43	8.35354e-55	0.336438	0.508	0.307	1.75383e-50	1
TOMM5	1.07337e-54	0.383107	0.624	0.413	2.25355e-50	1
YBX3	1.07776e-54	0.366999	0.7	0.466	2.26275e-50	1
USE1	1.36611e-54	0.310405	0.359	0.19	2.86814e-50	1
GPS1	1.55769e-54	0.291753	0.39	0.212	3.27038e-50	1
PPP1R16A	1.79706e-54	0.28438	0.272	0.128	3.77292e-50	1
NDUFAF3	1.95954e-54	0.325218	0.564	0.347	4.11405e-50	1
FAU	2.83704e-54	-0.423707	0.957	0.978	5.95637e-50	1
MPC2	2.94459e-54	0.385725	0.618	0.409	6.18217e-50	1
NDUFB6	3.11193e-54	0.377494	0.546	0.337	6.53351e-50	1
TYROBP	6.29211e-54	-1.65664	0.016	0.168	1.32103e-49	1
HLA-E	6.63197e-54	-1.08082	0.555	0.661	1.39238e-49	1
SLC39A1	7.8852e-54	0.371468	0.459	0.27	1.6555e-49	1
MAGEF1	8.52957e-54	0.256039	0.246	0.11	1.79078e-49	1
FOXN3	9.92807e-54	0.338524	0.334	0.17	2.0844e-49	1
REL	1.49117e-53	-1.223	0.145	0.321	3.13072e-49	1
JPT1	1.55993e-53	0.428651	0.278	0.134	3.27508e-49	1
TSC22D3	1.7592e-53	-1.01106	0.515	0.637	3.69344e-49	1
SSR1	2.61222e-53	0.320346	0.437	0.248	5.48436e-49	1
MYO10	3.11096e-53	0.274878	0.175	0.066	6.53147e-49	1
NDUFA2	5.11467e-53	0.344253	0.603	0.387	1.07383e-48	1
BEX3	5.31134e-53	0.346454	0.679	0.447	1.11512e-48	1
PAQR5	7.11617e-53	0.276125	0.176	0.068	1.49404e-48	1
METTL26	1.33664e-52	0.326981	0.561	0.352	2.80627e-48	1
GPAA1	1.50037e-52	0.324452	0.384	0.21	3.15002e-48	1
NFKBIA	1.52662e-52	0.561884	0.901	0.757	3.20514e-48	1
ECI2	1.76611e-52	0.293219	0.371	0.2	3.70795e-48	1
DUT	2.11473e-52	0.318563	0.519	0.311	4.43988e-48	1
ATF6B	2.14677e-52	0.266984	0.3	0.148	4.50715e-48	1
CACYBP	2.16411e-52	0.291782	0.638	0.42	4.54355e-48	1
MDH2	2.35561e-52	0.393806	0.585	0.397	4.94561e-48	1
MMP14	4.24655e-52	0.367897	0.342	0.182	8.91563e-48	1
SH3BP5	5.43503e-52	0.291173	0.563	0.35	1.14108e-47	1
STOML2	6.91701e-52	0.317071	0.425	0.246	1.45223e-47	1
GOLGA2	1.00086e-51	0.256546	0.326	0.167	2.1013e-47	1
EEF2	1.21363e-51	-0.503407	0.81	0.859	2.54802e-47	1
TGFB1	1.83535e-51	-0.900415	0.04	0.196	3.85333e-47	1
GRHPR	1.91857e-51	0.290739	0.438	0.252	4.02804e-47	1
TXNL4A	1.99759e-51	0.306703	0.561	0.352	4.19393e-47	1
FCER1G	2.2398e-51	-1.43293	0.011	0.154	4.70247e-47	1
AGPAT1	2.57967e-51	0.270817	0.266	0.126	5.41602e-47	1
RILPL2	2.70804e-51	-0.777896	0.038	0.192	5.68553e-47	1
SCARF2	3.27522e-51	0.296967	0.188	0.076	6.87632e-47	1
MBOAT2	3.891e-51	0.32937	0.216	0.095	8.16915e-47	1
AL365205.1	4.12756e-51	0.277541	0.297	0.148	8.66582e-47	1
OLFML2A	5.4457e-51	0.273325	0.384	0.207	1.14332e-46	1
UBE2D3	5.58374e-51	-0.898739	0.418	0.539	1.17231e-46	1
ARPC5	5.86318e-51	0.40505	0.634	0.432	1.23098e-46	1
TMEM14A	6.18386e-51	0.334742	0.359	0.192	1.2983e-46	1
SLC25A39	7.47759e-51	0.279054	0.399	0.223	1.56992e-46	1
ITGBL1	8.73631e-51	0.294368	0.332	0.172	1.83419e-46	1
CSNK2B	1.43703e-50	0.367781	0.773	0.589	3.01705e-46	1
SSB	1.67375e-50	0.356901	0.559	0.356	3.51403e-46	1
COX5B	3.01485e-50	0.397905	0.822	0.654	6.32968e-46	1
SLIRP	6.05942e-50	0.306914	0.525	0.327	1.27218e-45	1
ARID5B	7.70027e-50	-0.906881	0.096	0.259	1.61667e-45	1
DNAJA1	7.95837e-50	0.33079	0.641	0.433	1.67086e-45	1
CHCHD5	8.24514e-50	0.283497	0.43	0.249	1.73107e-45	1
SELENOT	1.21161e-49	0.347446	0.434	0.252	2.54379e-45	1
JUP	1.21986e-49	0.306512	0.264	0.128	2.56109e-45	1
METTL5	1.73404e-49	0.280287	0.388	0.214	3.64063e-45	1
PDIA3	1.91261e-49	0.402476	0.627	0.426	4.01553e-45	1
ADI1	2.16711e-49	0.254619	0.517	0.303	4.54984e-45	1
PI3	3.2961e-49	0.44331	0.195	0.081	6.92016e-45	1
PSMD4	7.72926e-49	0.330006	0.515	0.325	1.62276e-44	1
HCFC1R1	8.88636e-49	0.364734	0.643	0.429	1.86569e-44	1
PERP	1.15709e-48	0.306083	0.561	0.341	2.4293e-44	1
NUAK1	1.50411e-48	0.268931	0.148	0.054	3.15788e-44	1
MANF	1.51542e-48	0.297282	0.324	0.171	3.18162e-44	1
DESI2	1.60494e-48	0.272523	0.275	0.134	3.36956e-44	1
C18orf32	2.4537e-48	0.327671	0.47	0.28	5.15155e-44	1
SELENOH	2.77684e-48	0.34457	0.636	0.435	5.82998e-44	1
NHP2	4.46201e-48	0.345319	0.572	0.374	9.36799e-44	1
SPATA20	4.57235e-48	0.275194	0.199	0.086	9.59964e-44	1
HSP90AB1	5.24989e-48	0.341557	0.94	0.888	1.10221e-43	1
C1orf35	5.43381e-48	0.258677	0.284	0.14	1.14083e-43	1
CPNE1	5.9169e-48	0.270812	0.39	0.22	1.24225e-43	1
CD37	6.35185e-48	-0.89892	0.006	0.137	1.33357e-43	1
GJB6	8.38063e-48	0.440582	0.274	0.136	1.75951e-43	1
MICU2	8.47498e-48	0.250313	0.272	0.132	1.77932e-43	1
STK38	8.7541e-48	0.297454	0.307	0.156	1.83792e-43	1
CRTAP	1.04011e-47	0.388799	0.648	0.456	2.1837e-43	1
SNRPD1	1.23931e-47	0.314537	0.459	0.276	2.60194e-43	1
MX1	2.30852e-47	0.296963	0.157	0.06	4.84673e-43	1
CEMIP	2.49426e-47	0.459916	0.137	0.049	5.2367e-43	1
RAC1	3.31883e-47	-0.986961	0.429	0.532	6.96789e-43	1
PKP2	3.34111e-47	0.322972	0.263	0.129	7.01466e-43	1
NDUFAB1	4.23766e-47	0.283039	0.522	0.322	8.89696e-43	1
UFC1	4.44951e-47	0.345724	0.699	0.505	9.34174e-43	1
CTSB	4.49645e-47	-1.22743	0.239	0.391	9.44031e-43	1
HLA-DQB1	4.8681e-47	-1.12232	0.029	0.169	1.02206e-42	1
EDF1	5.48997e-47	0.344116	0.831	0.702	1.15262e-42	1
SDC2	5.64022e-47	0.308398	0.564	0.359	1.18416e-42	1
PAXX	5.96537e-47	0.304603	0.541	0.345	1.25243e-42	1
CSRNP1	8.38743e-47	0.511428	0.423	0.251	1.76094e-42	1
APH1A	8.47918e-47	0.356071	0.517	0.335	1.7802e-42	1
FASN	1.07991e-46	0.339925	0.185	0.078	2.26728e-42	1
CD69	1.43977e-46	-1.19051	0.008	0.137	3.0228e-42	1
PLEC	1.47965e-46	0.403429	0.477	0.293	3.10652e-42	1
PTPRC	2.91325e-46	-0.98884	0.005	0.13	6.11636e-42	1
SUGP2	4.08954e-46	0.396654	0.234	0.11	8.586e-42	1
RUSC1	4.62602e-46	0.266081	0.269	0.135	9.71232e-42	1
GBP2	4.73536e-46	-0.643031	0.015	0.148	9.94188e-42	1
ZDHHC3	6.50111e-46	0.276913	0.338	0.184	1.36491e-41	1
CSDE1	6.98388e-46	-0.721599	0.336	0.471	1.46627e-41	1
SBSPON	8.22765e-46	0.290491	0.15	0.058	1.72739e-41	1
SLC25A27	1.01313e-45	0.286512	0.162	0.064	2.12707e-41	1
PLAUR	1.24697e-45	-0.904213	0.065	0.216	2.61802e-41	1
RGS1	1.3027e-45	-1.00328	0.023	0.162	2.73501e-41	1
TIPRL	1.55033e-45	0.266579	0.359	0.199	3.25492e-41	1
MRPS25	1.59868e-45	0.294254	0.334	0.182	3.35642e-41	1
KLF9	2.17345e-45	0.440897	0.48	0.302	4.56317e-41	1
ADCY5	2.86425e-45	0.262235	0.138	0.051	6.01349e-41	1
EIF1	3.21452e-45	-0.261626	0.964	0.962	6.74888e-41	1
CCDC124	3.61721e-45	0.291144	0.528	0.339	7.59434e-41	1
KLF2	4.64994e-45	0.457004	0.457	0.274	9.76255e-41	1
FDPS	6.58875e-45	0.472674	0.418	0.249	1.38331e-40	1
ERH	8.43947e-45	0.371682	0.567	0.369	1.77187e-40	1
STK4	1.06693e-44	-1.07906	0.089	0.236	2.24003e-40	1
HNRNPDL	1.34161e-44	-0.655366	0.698	0.744	2.8167e-40	1
PEBP1	1.96488e-44	0.330457	0.752	0.548	4.12526e-40	1
UQCRQ	2.32538e-44	0.33141	0.793	0.615	4.88213e-40	1
NDRG1	3.04421e-44	0.314075	0.574	0.37	6.39132e-40	1
ELOVL5	3.0881e-44	0.423896	0.563	0.372	6.48346e-40	1
CENPV	4.05827e-44	0.254346	0.233	0.112	8.52034e-40	1
FAM173A	4.13792e-44	0.255877	0.3	0.158	8.68756e-40	1
GDF15	4.91423e-44	0.528239	0.145	0.055	1.03174e-39	1
AL359555.4	5.0066e-44	0.261252	0.246	0.12	1.05114e-39	1
CDC25B	5.63229e-44	0.280223	0.228	0.108	1.1825e-39	1
MRPL51	6.10387e-44	0.292489	0.585	0.387	1.28151e-39	1
TRIM47	9.89335e-44	0.25588	0.205	0.092	2.07711e-39	1
PSME2	1.05716e-43	0.300461	0.468	0.289	2.21951e-39	1
MPLKIP	1.24264e-43	0.288221	0.263	0.132	2.60892e-39	1
GNA13	1.38381e-43	-0.98353	0.075	0.219	2.90531e-39	1
GLIS2	1.66652e-43	0.376066	0.198	0.089	3.49887e-39	1
UBE2L6	1.84203e-43	0.362951	0.326	0.182	3.86735e-39	1
HCST	2.05597e-43	-0.846778	0.007	0.127	4.31651e-39	1
SAMSN1	2.07656e-43	-0.84606	0.007	0.127	4.35974e-39	1
PTRHD1	2.25119e-43	0.295148	0.499	0.313	4.72638e-39	1
HSPE1	2.44864e-43	0.440591	0.8	0.615	5.14093e-39	1
SYNGR1	2.83454e-43	0.282082	0.32	0.173	5.95113e-39	1
HMGN1	3.26707e-43	0.353843	0.692	0.49	6.85921e-39	1
TNNT1	4.19052e-43	0.314513	0.353	0.2	8.798e-39	1
VCAN	5.1114e-43	0.494612	0.373	0.21	1.07314e-38	1
SYTL3	5.15719e-43	-0.919988	0.003	0.12	1.08275e-38	1
A2M	6.28299e-43	-0.912686	0.048	0.191	1.31911e-38	1
S100A16	8.35113e-43	0.289994	0.641	0.427	1.75332e-38	1
ADSS	9.69306e-43	0.274907	0.363	0.206	2.03506e-38	1
COPA	1.03415e-42	0.334622	0.392	0.229	2.17121e-38	1
ATP5MD	1.28376e-42	0.38452	0.828	0.642	2.69526e-38	1
COX7B	1.82203e-42	0.393263	0.731	0.549	3.82535e-38	1
MRPS16	2.22407e-42	0.274005	0.372	0.217	4.66944e-38	1
IL7R	4.68e-42	-1.73733	0.001	0.114	9.82567e-38	1
PRDM6	4.70835e-42	0.273379	0.186	0.083	9.88517e-38	1
NELFE	5.49194e-42	0.26488	0.423	0.255	1.15303e-37	1
DYNLRB1	5.7624e-42	0.333809	0.596	0.402	1.20982e-37	1
LSM5	9.53641e-42	0.312462	0.447	0.278	2.00217e-37	1
ELL2	1.09204e-41	-0.722148	0.079	0.227	2.29273e-37	1
TJP1	1.09787e-41	0.325702	0.407	0.242	2.30497e-37	1
PELI1	1.25859e-41	-0.804594	0.067	0.21	2.64241e-37	1
CDC42EP4	1.34236e-41	0.3186	0.248	0.125	2.81828e-37	1
CCNL1	2.10274e-41	0.584664	0.609	0.428	4.41471e-37	1
NDUFB3	2.1962e-41	0.316878	0.458	0.283	4.61093e-37	1
DGCR2	2.35069e-41	0.270588	0.208	0.097	4.93527e-37	1
ARF5	3.64239e-41	0.295573	0.594	0.402	7.6472e-37	1
GABRE	4.87096e-41	0.299064	0.104	0.035	1.02266e-36	1
TKT	5.41099e-41	0.35815	0.665	0.487	1.13604e-36	1
MYH9	5.56747e-41	-0.796896	0.204	0.349	1.16889e-36	1
FOXD1	9.31539e-41	0.313051	0.171	0.074	1.95577e-36	1
POLR2J	1.17987e-40	0.3113	0.503	0.326	2.47713e-36	1
TRIP6	1.41752e-40	0.250997	0.238	0.118	2.97609e-36	1
CRIP1	1.98493e-40	-1.62359	0.142	0.285	4.16736e-36	1
COTL1	2.11021e-40	-0.826024	0.039	0.166	4.43038e-36	1
CENPX	2.92622e-40	0.262038	0.396	0.236	6.1436e-36	1
SFRP4	2.95934e-40	0.341923	0.229	0.112	6.21314e-36	1
APLP2	3.34774e-40	0.335798	0.688	0.487	7.02858e-36	1
SRSF2	3.51796e-40	0.282462	0.518	0.333	7.38596e-36	1
SMIM29	4.74087e-40	0.260705	0.324	0.179	9.95346e-36	1
TAF7	5.99663e-40	0.27844	0.472	0.293	1.25899e-35	1
PTPRCAP	6.17475e-40	-1.04434	0.003	0.111	1.29639e-35	1
LTBP3	6.57317e-40	0.356958	0.32	0.179	1.38004e-35	1
ALOX5AP	7.74597e-40	-0.968288	0.011	0.126	1.62627e-35	1
PHLDA1	7.89905e-40	0.375712	0.323	0.176	1.6584e-35	1
MDM4	7.99339e-40	0.253758	0.243	0.121	1.67821e-35	1
PRC1	1.47436e-39	0.350393	0.143	0.058	3.09543e-35	1
PSMB8	1.9858e-39	0.316311	0.428	0.266	4.16918e-35	1
GMFG	2.27205e-39	-0.590675	0.015	0.13	4.77018e-35	1
NDUFS5	2.38507e-39	0.328874	0.791	0.638	5.00745e-35	1
PDCD5	2.64329e-39	0.310308	0.525	0.347	5.54958e-35	1
PSMB5	2.66358e-39	0.299753	0.589	0.408	5.59219e-35	1
FBXO9	5.06255e-39	0.261594	0.253	0.13	1.06288e-34	1
SECISBP2	5.40925e-39	0.251326	0.317	0.176	1.13567e-34	1
SMAP2	5.43285e-39	-0.801038	0.037	0.161	1.14063e-34	1
IP6K2	7.4631e-39	0.309722	0.348	0.201	1.56688e-34	1
RNASE1	7.61249e-39	-1.73673	0.027	0.149	1.59824e-34	1
ETS1	8.64732e-39	-0.700319	0.069	0.205	1.8155e-34	1
HLA-DQA1	8.96321e-39	-1.09524	0.009	0.119	1.88183e-34	1
GMDS-DT	1.11313e-38	0.251888	0.171	0.076	2.33702e-34	1
ATP1A2	1.31861e-38	0.336281	0.17	0.075	2.76841e-34	1
FHL2	2.07235e-38	0.269256	0.364	0.213	4.3509e-34	1
PPP1R10	2.29322e-38	0.294301	0.242	0.123	4.81462e-34	1
TAGLN	2.44775e-38	-1.07828	0.651	0.411	5.13906e-34	1
LAMC1	2.73479e-38	0.321552	0.324	0.187	5.74168e-34	1
ROMO1	3.34154e-38	0.309422	0.73	0.562	7.01557e-34	1
ABLIM1	3.3634e-38	0.258778	0.513	0.327	7.06146e-34	1
GABBR1	3.52077e-38	0.250689	0.164	0.071	7.39186e-34	1
JAM3	4.79013e-38	0.290783	0.499	0.318	1.00569e-33	1
SH3GLB2	5.60335e-38	0.263043	0.225	0.112	1.17642e-33	1
SNHG18	5.87712e-38	0.282603	0.352	0.208	1.2339e-33	1
IRF2BP2	6.36928e-38	0.341298	0.387	0.231	1.33723e-33	1
SHISA5	8.75614e-38	0.306468	0.342	0.2	1.83835e-33	1
XAF1	1.03097e-37	0.308923	0.116	0.043	2.16452e-33	1
CDKN1B	1.25741e-37	-0.685812	0.066	0.196	2.63994e-33	1
YWHAH	1.32066e-37	-0.948497	0.174	0.311	2.77273e-33	1
ACSL3	2.19125e-37	0.256755	0.34	0.194	4.60053e-33	1
TMEM258	2.83823e-37	0.296235	0.807	0.629	5.95886e-33	1
RAC2	4.35054e-37	-0.94471	0.011	0.118	9.13396e-33	1
HIF1A	4.61085e-37	-0.946788	0.195	0.329	9.68047e-33	1
COX8A	6.54978e-37	0.354265	0.743	0.597	1.37513e-32	1
NRM	8.95866e-37	0.303324	0.262	0.142	1.88087e-32	1
LCP1	1.05599e-36	-0.710872	0.006	0.109	2.21704e-32	1
ATP1A1	1.21911e-36	-0.775774	0.252	0.39	2.55953e-32	1
ZNF580	1.2752e-36	0.251974	0.39	0.237	2.67728e-32	1
PSMB9	2.41249e-36	0.319569	0.254	0.135	5.06503e-32	1
HIF3A	2.72893e-36	0.330183	0.176	0.082	5.72939e-32	1
FKBP2	2.78946e-36	0.300911	0.585	0.402	5.85648e-32	1
COX5A	4.5676e-36	0.275786	0.672	0.494	9.58968e-32	1
SEC61B	5.3326e-36	0.299675	0.803	0.632	1.11958e-31	1
C1orf43	7.03855e-36	0.320696	0.666	0.503	1.47774e-31	1
CHMP5	8.04592e-36	0.254583	0.502	0.327	1.68924e-31	1
DBNDD2	8.33867e-36	0.270884	0.598	0.409	1.7507e-31	1
AGRN	1.53678e-35	0.300121	0.216	0.109	3.22647e-31	1
SPAG7	1.80887e-35	0.259587	0.41	0.258	3.79773e-31	1
POLR2J3.1	1.8743e-35	0.281559	0.15	0.065	3.93509e-31	1
LGALS3	1.87905e-35	0.277068	0.724	0.564	3.94507e-31	1
CCL5	1.92687e-35	-1.43303	0.01	0.112	4.04547e-31	1
RAB8B	2.10608e-35	-0.578743	0.052	0.173	4.42172e-31	1
MAP1LC3B	2.80833e-35	-0.74434	0.287	0.407	5.8961e-31	1
RGCC	3.80102e-35	-1.10688	0.055	0.177	7.98025e-31	1
SOD2	3.8173e-35	-1.5392	0.296	0.417	8.01443e-31	1
GPRC5A	4.46181e-35	0.474944	0.346	0.206	9.36757e-31	1
PKDCC	5.62563e-35	0.307406	0.133	0.055	1.1811e-30	1
TFRC	9.77341e-35	0.250927	0.221	0.112	2.05193e-30	1
MPZL1	1.09365e-34	0.257912	0.382	0.233	2.29612e-30	1
RAP1A	1.17018e-34	-0.557753	0.109	0.241	2.45679e-30	1
TCEAL9	1.41358e-34	0.340407	0.505	0.336	2.96782e-30	1
SESN1	1.49452e-34	-0.659819	0.042	0.158	3.13774e-30	1
PHACTR2	1.56221e-34	0.292829	0.429	0.272	3.27987e-30	1
ILF2	1.95014e-34	0.292083	0.583	0.415	4.09431e-30	1
TNFRSF1A	2.05959e-34	0.276757	0.406	0.253	4.32412e-30	1
RGS5	3.76076e-34	-1.0684	0.404	0.234	7.89571e-30	1
MTCH1	3.84244e-34	0.281907	0.658	0.466	8.06721e-30	1
PDE4B	6.7145e-34	-0.721129	0.024	0.13	1.40971e-29	1
ATP5F1B	7.2406e-34	0.326365	0.694	0.552	1.52016e-29	1
SKIL	1.85802e-33	0.524128	0.396	0.254	3.90091e-29	1
SYBU	2.0925e-33	0.267833	0.188	0.092	4.3932e-29	1
NDUFB1	3.41986e-33	0.257651	0.629	0.447	7.17999e-29	1
RFTN1	4.43945e-33	-0.681759	0.042	0.153	9.32062e-29	1
FOSB	4.73186e-33	0.515498	0.387	0.239	9.93454e-29	1
EPAS1	8.36185e-33	-1.01462	0.1	0.226	1.75557e-28	1
ACSL1	8.51533e-33	-1.13353	0.02	0.121	1.78779e-28	1
TNFRSF1B	1.55082e-32	-0.581637	0.015	0.115	3.25595e-28	1
CAV2	4.08024e-32	0.301864	0.468	0.311	8.56646e-28	1
DYNLT3	4.39149e-32	-0.635486	0.137	0.262	9.21992e-28	1
ITGA5	1.0795e-31	-0.478519	0.065	0.186	2.26641e-27	1
ZNF267	1.27835e-31	-0.52979	0.04	0.146	2.6839e-27	1
JUNB	1.53027e-31	0.524894	0.796	0.635	3.2128e-27	1
LAMB2	1.62005e-31	0.270885	0.367	0.228	3.40129e-27	1
ZEB2	1.76131e-31	-0.688531	0.055	0.166	3.69787e-27	1
ZNF10	1.94133e-31	0.356419	0.184	0.091	4.07581e-27	1
SRSF3	2.17214e-31	0.32381	0.646	0.477	4.56041e-27	1
CHD3	2.4948e-31	0.251387	0.371	0.232	5.23783e-27	1
ST13	2.661e-31	-0.515459	0.592	0.643	5.58678e-27	1
RNF144B	2.80454e-31	-0.832436	0.024	0.124	5.88813e-27	1
SIK1B	2.87944e-31	0.286774	0.151	0.069	6.04538e-27	1
MT1E	2.89382e-31	-0.911897	0.129	0.266	6.07558e-27	1
TUFM	3.79119e-31	0.271298	0.545	0.381	7.9596e-27	1
HIST1H1D	3.99829e-31	-0.739747	0.014	0.107	8.39442e-27	1
MT1A	4.60275e-31	-1.21716	0.027	0.129	9.66348e-27	1
MIR4435-2HG	6.15188e-31	-0.570133	0.042	0.15	1.29159e-26	1
WDR6	7.94652e-31	0.251387	0.228	0.122	1.66837e-26	1
CYP27A1	9.35045e-31	0.267884	0.218	0.117	1.96313e-26	1
GAS1	9.65212e-31	0.28323	0.16	0.076	2.02646e-26	1
THSD4	1.01329e-30	0.25898	0.388	0.238	2.1274e-26	1
EIF3H	1.07978e-30	0.284465	0.766	0.629	2.267e-26	1
PNP	1.11699e-30	-0.568055	0.041	0.148	2.34512e-26	1
WTAP	1.32686e-30	-0.615656	0.152	0.275	2.78575e-26	1
PPP2R1A	1.8657e-30	0.273672	0.546	0.387	3.91703e-26	1
B2M	2.05645e-30	-0.59697	0.961	0.967	4.31751e-26	1
NRP2	2.5222e-30	-0.810821	0.075	0.187	5.29536e-26	1
RAD21	2.61897e-30	0.27549	0.483	0.325	5.49853e-26	1
UPP1	4.94669e-30	-0.752497	0.057	0.165	1.03856e-25	1
RIC3	5.8049e-30	0.258832	0.235	0.13	1.21874e-25	1
ETS2	6.87092e-30	-1.00932	0.163	0.284	1.44255e-25	1
HMGB2	1.07728e-29	-0.681525	0.14	0.262	2.26175e-25	1
CPM	1.27093e-29	-0.598521	0.018	0.112	2.66831e-25	1
RHOC	1.35341e-29	-0.863314	0.406	0.477	2.84149e-25	1
PCNX4	1.52624e-29	0.252825	0.159	0.075	3.20434e-25	1
GYPC	1.74593e-29	-0.830638	0.176	0.29	3.66559e-25	1
FN1	1.78809e-29	0.362563	0.626	0.456	3.7541e-25	1
PNRC2	1.79611e-29	-0.623279	0.153	0.272	3.77092e-25	1
DDIT3	3.26197e-29	0.257533	0.321	0.193	6.8485e-25	1
SQSTM1	3.66985e-29	0.422893	0.783	0.628	7.70485e-25	1
BAMBI	6.74528e-29	0.553925	0.238	0.134	1.41617e-24	1
TNXB	1.06644e-28	0.263502	0.195	0.102	2.23899e-24	1
RAPGEF3	1.54778e-28	0.279412	0.118	0.051	3.24955e-24	1
SPP1	1.73499e-28	-2.00503	0.016	0.106	3.64261e-24	1
CD93	2.57725e-28	-0.617011	0.018	0.108	5.41094e-24	1
ARID5A	3.21366e-28	-0.462059	0.038	0.138	6.74707e-24	1
DUSP1	3.83256e-28	0.609814	0.833	0.713	8.04645e-24	1
HNRNPU	3.94238e-28	0.275913	0.633	0.452	8.27704e-24	1
U2AF1	5.38657e-28	-0.324752	0.025	0.118	1.13091e-23	1
STOM	5.9519e-28	-0.484954	0.189	0.319	1.2496e-23	1
EMP2	5.99292e-28	-0.674666	0.167	0.281	1.25821e-23	1
SPARCL1	1.23957e-27	-1.49977	0.237	0.345	2.60247e-23	1
PPM1D	1.41603e-27	0.255848	0.157	0.076	2.97295e-23	1
MYL6	1.89917e-27	-0.536255	0.885	0.856	3.98732e-23	1
UBL5	2.10718e-27	-0.550112	0.586	0.609	4.42402e-23	1
CCL4	2.89515e-27	-0.566336	0.02	0.109	6.07836e-23	1
ESAM	3.64529e-27	-0.584879	0.024	0.113	7.65329e-23	1
PTP4A2	6.69402e-27	-0.64645	0.221	0.326	1.40541e-22	1
MT1M	7.0476e-27	-0.816924	0.071	0.181	1.47964e-22	1
IGFBP7	7.05369e-27	-1.67061	0.193	0.303	1.48092e-22	1
C4orf3	7.61789e-27	-0.646008	0.441	0.509	1.59938e-22	1
ARPC1B	7.69173e-27	0.258305	0.597	0.444	1.61488e-22	1
ISCU	8.37431e-27	-0.587062	0.256	0.361	1.75819e-22	1
PKM	1.56842e-26	0.287045	0.715	0.583	3.29289e-22	1
CLU	2.03542e-26	-0.755721	0.789	0.544	4.27337e-22	1
FYN	2.47586e-26	-0.485589	0.022	0.108	5.19806e-22	1
BAG3	2.95465e-26	0.384569	0.402	0.264	6.20328e-22	1
FGL2	3.23154e-26	-0.422554	0.126	0.251	6.78462e-22	1
GNG5	5.7773e-26	-0.565358	0.555	0.587	1.21294e-21	1
S100A6	6.32785e-26	-1.2014	0.813	0.785	1.32853e-21	1
PTPN1	8.57699e-26	-0.538422	0.079	0.181	1.80074e-21	1
CDC37	9.55312e-26	-0.630519	0.376	0.462	2.00568e-21	1
EDN1	1.04518e-25	0.381437	0.105	0.045	2.19436e-21	1
ATP6V1B2	1.24286e-25	-0.657666	0.051	0.147	2.60939e-21	1
PDK4	2.2258e-25	-0.683577	0.048	0.143	4.67306e-21	1
SERPINE1	2.37535e-25	-2.01346	0.063	0.163	4.98705e-21	1
HLA-DRB5	2.69035e-25	-0.85083	0.042	0.132	5.64838e-21	1
STK17B	3.01671e-25	-0.690952	0.048	0.139	6.33357e-21	1
PTP4A1	3.4257e-25	-0.487476	0.138	0.25	7.19225e-21	1
RHOG	3.57691e-25	-0.836465	0.282	0.369	7.50971e-21	1
ZFAND5	4.4725e-25	0.481325	0.555	0.401	9.39002e-21	1
FAM107B	4.67759e-25	-0.505597	0.031	0.117	9.82061e-21	1
ARPC2	4.84351e-25	-0.601536	0.561	0.594	1.01689e-20	1
COX7A1	5.31039e-25	-0.408112	0.034	0.123	1.11492e-20	1
AL118516.1	5.50378e-25	-0.540271	0.106	0.209	1.15552e-20	1
ST3GAL1	1.24539e-24	-0.455676	0.045	0.136	2.61471e-20	1
CXCR4	1.38288e-24	-0.770477	0.056	0.148	2.90336e-20	1
AREG	1.50657e-24	-0.929611	0.023	0.104	3.16304e-20	1
MPP1	1.60935e-24	-0.696746	0.037	0.123	3.37882e-20	1
NDUFB4	1.62024e-24	0.254495	0.736	0.586	3.40169e-20	1
FLT1	2.07821e-24	-1.01862	0.023	0.104	4.36321e-20	1
TGFBI	2.15416e-24	-0.77922	0.074	0.171	4.52266e-20	1
IFI16	2.47723e-24	-0.449847	0.03	0.114	5.20095e-20	1
SPRY1	3.20423e-24	-1.07029	0.057	0.151	6.72728e-20	1
PKIG	3.53007e-24	-0.601546	0.094	0.194	7.41138e-20	1
KMT2E	3.82233e-24	-0.635719	0.336	0.425	8.02499e-20	1
APOD	5.35759e-24	-0.555405	0.191	0.102	1.12483e-19	1
YPEL3	5.97038e-24	-0.591331	0.114	0.213	1.25348e-19	1
UBB	7.02638e-24	0.338642	0.863	0.715	1.47519e-19	1
H2AFZ	8.36333e-24	-0.639422	0.367	0.451	1.75588e-19	1
SLC25A37	1.08003e-23	-0.685385	0.126	0.229	2.26752e-19	1
TNS1	1.18936e-23	-0.441629	0.052	0.144	2.49706e-19	1
HLA-B	1.4309e-23	0.313192	0.902	0.845	3.00418e-19	1
ANGPTL4	2.26477e-23	-0.791482	0.089	0.19	4.75488e-19	1
MT1X	2.45363e-23	-1.07089	0.27	0.384	5.1514e-19	1
TNIP1	3.28688e-23	-0.668938	0.159	0.255	6.90081e-19	1
AC025164.1	4.10214e-23	-0.522854	0.024	0.102	8.61243e-19	1
USP53	5.14831e-23	-0.428624	0.072	0.168	1.08089e-18	1
AMD1	5.30632e-23	-0.42116	0.089	0.187	1.11406e-18	1
KLF6	7.51658e-23	0.550414	0.844	0.741	1.57811e-18	1
MIR155HG	8.30589e-23	-0.504292	0.034	0.116	1.74382e-18	1
RHOA	1.03162e-22	-0.385752	0.824	0.828	2.16589e-18	1
RBPJ	1.26964e-22	-0.507468	0.127	0.227	2.66561e-18	1
NFKBIZ	1.36578e-22	0.462557	0.49	0.358	2.86745e-18	1
PLVAP	1.5189e-22	-1.45157	0.025	0.102	3.18893e-18	1
MIRLET7BHG	2.00047e-22	0.404862	0.143	0.073	4.19999e-18	1
FRZB	2.67063e-22	-0.378965	0.269	0.155	5.60699e-18	1
CYTH1	2.68929e-22	-0.658836	0.092	0.183	5.64616e-18	1
CIRBP	2.84616e-22	-0.481323	0.666	0.668	5.97551e-18	1
TRIP10	3.0831e-22	-0.330621	0.057	0.147	6.47297e-18	1
MAPRE2	3.09852e-22	-0.47651	0.042	0.125	6.50534e-18	1
LDHB	3.8292e-22	0.252496	0.761	0.651	8.03941e-18	1
SMIM3	4.63443e-22	-0.511815	0.052	0.137	9.72998e-18	1
PPP1R2	4.67572e-22	-0.818697	0.229	0.318	9.81668e-18	1
LUC7L3	4.95329e-22	0.273193	0.508	0.369	1.03994e-17	1
HMOX1	6.33112e-22	-0.871175	0.052	0.139	1.32922e-17	1
LRRFIP1	7.24701e-22	-0.608111	0.314	0.404	1.52151e-17	1
TOMM7	7.40054e-22	-0.311913	0.808	0.803	1.55374e-17	1
TIMP3	1.05837e-21	-0.915454	0.228	0.325	2.22204e-17	1
GPSM3	1.33921e-21	-0.548419	0.041	0.12	2.81166e-17	1
SRRM1	1.52343e-21	-0.570533	0.254	0.342	3.19844e-17	1
ABI3BP	2.07576e-21	-1.02473	0.034	0.11	4.35806e-17	1
LMBRD1	2.65112e-21	-0.349257	0.091	0.185	5.56602e-17	1
STC1	2.91398e-21	-3.05112	0.027	0.1	6.1179e-17	1
CDC42	3.70049e-21	-0.588535	0.327	0.401	7.76919e-17	1
EFHD2	3.97288e-21	-0.481672	0.072	0.159	8.34106e-17	1
ELF1	4.57012e-21	-0.528238	0.093	0.183	9.59497e-17	1
PIK3R1	5.8105e-21	-0.72005	0.097	0.184	1.21991e-16	1
SAT1	5.93569e-21	-1.08837	0.782	0.791	1.2462e-16	1
EIF4A2	7.55775e-21	-0.437261	0.54	0.583	1.58675e-16	1
PHF3	9.58913e-21	-0.45053	0.113	0.206	2.01324e-16	1
PFKFB3	1.07918e-20	-0.695311	0.066	0.151	2.26573e-16	1
LITAF	1.38118e-20	-0.900611	0.225	0.308	2.89978e-16	1
H2AFJ	1.44844e-20	-0.590759	0.24	0.326	3.041e-16	1
SNHG12	1.56947e-20	-0.622534	0.143	0.234	3.29511e-16	1
ANKRD33B	2.02378e-20	0.275123	0.197	0.116	4.24893e-16	1
DHRS3	2.12268e-20	-0.345083	0.089	0.182	4.45656e-16	1
S100A4	2.35346e-20	-1.21937	0.192	0.279	4.94108e-16	1
HK1	3.07308e-20	-0.270077	0.04	0.117	6.45193e-16	1
ITGA10	3.15033e-20	0.252222	0.19	0.111	6.61412e-16	1
PHF20	3.65781e-20	-0.574954	0.217	0.307	7.67957e-16	1
SERPINB9	4.96906e-20	-0.635775	0.049	0.127	1.04325e-15	1
WASF2	5.00415e-20	-0.527242	0.281	0.363	1.05062e-15	1
ARRDC3	2.17823e-19	-0.377163	0.067	0.151	4.5732e-15	1
IFT57	2.21518e-19	-0.326827	0.058	0.138	4.65077e-15	1
CALM1	2.40741e-19	-0.700464	0.585	0.599	5.05436e-15	1
DKK3	3.10209e-19	-0.681871	0.155	0.244	6.51284e-15	1
GABARAPL2	4.09117e-19	-0.554911	0.389	0.44	8.5894e-15	1
ZNF292	4.77669e-19	-0.46381	0.071	0.152	1.00287e-14	1
ARFGAP3	4.91102e-19	-0.42604	0.095	0.18	1.03107e-14	1
ARRDC2	6.36334e-19	-0.384236	0.051	0.128	1.33598e-14	1
DCN	7.09608e-19	-0.558902	0.335	0.209	1.48982e-14	1
GSN	7.57351e-19	-0.910814	0.493	0.527	1.59006e-14	1
XBP1	9.18293e-19	-0.519685	0.231	0.319	1.92796e-14	1
SEC62	1.02215e-18	-0.532993	0.641	0.625	2.14601e-14	1
PGK1	1.18181e-18	0.321064	0.646	0.525	2.48122e-14	1
ZC3H12A	1.22382e-18	-0.268673	0.033	0.104	2.56942e-14	1
HLA-DMA	1.25113e-18	-0.479017	0.046	0.118	2.62675e-14	1
RWDD1	1.37559e-18	-0.501291	0.347	0.414	2.88804e-14	1
CYTOR	1.59716e-18	-0.454748	0.063	0.142	3.35324e-14	1
SELENOK	2.42175e-18	-0.611032	0.411	0.462	5.08446e-14	1
G3BP2	3.09163e-18	-0.473283	0.107	0.189	6.49088e-14	1
SERINC1	3.40964e-18	-0.501024	0.257	0.335	7.15854e-14	1
GADD45A	3.77326e-18	-0.427722	0.085	0.169	7.92196e-14	1
CBLB	4.19742e-18	-0.520683	0.061	0.136	8.81249e-14	1
HEBP2	7.24155e-18	-0.366265	0.096	0.178	1.52036e-13	1
MTSS1	7.27024e-18	-0.664282	0.067	0.141	1.52639e-13	1
SLC39A14	7.75024e-18	-0.320789	0.042	0.114	1.62716e-13	1
CD164	1.15663e-17	-0.494399	0.26	0.337	2.42834e-13	1
CEBPB	1.53273e-17	0.302523	0.482	0.359	3.21797e-13	1
YTHDC1	2.04003e-17	-0.484821	0.141	0.224	4.28304e-13	1
PIM3	2.07241e-17	-0.408983	0.103	0.185	4.35103e-13	1
DUSP2	5.2503e-17	-0.45938	0.093	0.177	1.1023e-12	1
AFF4	7.08182e-17	0.269934	0.519	0.387	1.48683e-12	1
RSRP1	8.01432e-17	-0.475082	0.19	0.275	1.68261e-12	1
BEST1	1.01658e-16	-0.446286	0.038	0.104	2.1343e-12	1
ERN1	1.10403e-16	-0.499634	0.076	0.152	2.31791e-12	1
ID2	1.20098e-16	-0.411591	0.133	0.219	2.52145e-12	1
PPP3CC	1.67074e-16	-0.424515	0.069	0.141	3.50771e-12	1
EIF3G	1.89492e-16	-0.445202	0.524	0.552	3.97839e-12	1
CNN2	2.30678e-16	-0.48323	0.104	0.179	4.84309e-12	1
DDX24	2.50932e-16	-0.487152	0.355	0.421	5.26831e-12	1
MBP	3.69382e-16	-0.343637	0.037	0.101	7.75518e-12	1
CMPK1	4.05621e-16	-0.400364	0.129	0.208	8.51601e-12	1
SBDS	4.72461e-16	-0.489115	0.343	0.402	9.91931e-12	1
TMEM30A	5.44885e-16	-0.331756	0.122	0.206	1.14399e-11	1
NEDD9	6.33497e-16	-0.502948	0.053	0.122	1.33003e-11	1
HBEGF	8.46856e-16	-0.292004	0.038	0.102	1.77797e-11	1
FOXC2	8.96369e-16	0.267429	0.193	0.122	1.88193e-11	1
GPCPD1	1.21018e-15	-0.343339	0.045	0.11	2.54077e-11	1
ACTA2	1.2578e-15	-1.41621	0.041	0.104	2.64075e-11	1
FAM50A	1.51459e-15	-0.29956	0.055	0.123	3.17988e-11	1
MAML2	1.57008e-15	-0.369502	0.053	0.12	3.29637e-11	1
CXCL16	1.57996e-15	-0.833257	0.078	0.145	3.31713e-11	1
IFNGR2	1.96923e-15	-0.617352	0.155	0.229	4.1344e-11	1
MYO1E	2.21798e-15	-0.404861	0.075	0.148	4.65665e-11	1
C11orf96	2.30456e-15	-0.618861	0.044	0.109	4.83843e-11	1
CMC2	3.37231e-15	-0.464537	0.144	0.217	7.08016e-11	1
CREM	4.16965e-15	-0.487576	0.112	0.186	8.75419e-11	1
BACE2	4.3534e-15	-0.614776	0.063	0.129	9.13996e-11	1
PARVB	4.52996e-15	-0.396605	0.05	0.113	9.51065e-11	1
SNX9	4.54931e-15	-0.367215	0.079	0.15	9.55128e-11	1
AC016831.7	5.0798e-15	-0.36538	0.045	0.108	1.0665e-10	1
CIB1	6.14458e-15	-0.462749	0.192	0.267	1.29005e-10	1
MTFP1	6.88736e-15	-0.403476	0.047	0.108	1.446e-10	1
PLPP3	7.49119e-15	-0.585558	0.091	0.161	1.57277e-10	1
B4GALT1	7.62561e-15	0.48542	0.464	0.36	1.601e-10	1
LEPR	8.19581e-15	-0.428748	0.093	0.174	1.72071e-10	1
VAMP3	1.01954e-14	-0.337848	0.12	0.194	2.14053e-10	1
CDC42SE2	1.10194e-14	-0.529553	0.067	0.131	2.31352e-10	1
TPM1	1.22206e-14	-0.271751	0.453	0.323	2.56571e-10	1
MYO9B	1.23021e-14	-0.610177	0.076	0.142	2.58282e-10	1
PSAP	1.82655e-14	-0.778991	0.604	0.602	3.83485e-10	1
TCF25	2.01537e-14	-0.444307	0.27	0.341	4.23127e-10	1
TSPYL2	2.17323e-14	-0.382178	0.126	0.205	4.56269e-10	1
MAP2K1	2.70487e-14	-0.385537	0.081	0.148	5.67887e-10	1
CAMTA1	3.32764e-14	-0.396491	0.262	0.333	6.98638e-10	1
DNAJB9	3.92396e-14	-0.331097	0.132	0.207	8.23835e-10	1
TOM1	4.18177e-14	-0.31774	0.042	0.101	8.77962e-10	1
STX12	4.87951e-14	-0.305403	0.085	0.153	1.02445e-09	1
ARRB2	5.6777e-14	-0.432724	0.046	0.103	1.19203e-09	1
YPEL2	6.27524e-14	-0.267753	0.055	0.117	1.31749e-09	1
SH3GLB1	1.16164e-13	-0.422595	0.145	0.214	2.43887e-09	1
TSPAN14	1.58607e-13	-0.527521	0.104	0.169	3.32996e-09	1
CFAP36	1.659e-13	-0.341046	0.135	0.203	3.48307e-09	1
DNTTIP2	1.68379e-13	-0.341281	0.081	0.146	3.53513e-09	1
PNPLA8	5.00139e-13	-0.359429	0.112	0.18	1.05004e-08	1
TUBB	5.03265e-13	0.390164	0.801	0.734	1.0566e-08	1
BIRC3	7.11935e-13	-0.440384	0.098	0.164	1.49471e-08	1
GNAI2	7.7193e-13	-0.506797	0.185	0.25	1.62067e-08	1
FOXO3	8.95363e-13	-0.291117	0.112	0.184	1.87981e-08	1
RABGGTB	1.19109e-12	-0.447912	0.184	0.248	2.50069e-08	1
UBE2B	1.32645e-12	-0.48917	0.373	0.419	2.78489e-08	1
TMED5	2.04113e-12	-0.291486	0.087	0.151	4.28535e-08	1
IGFBP5	2.19405e-12	-0.435046	0.524	0.384	4.6064e-08	1
DEPP1	2.38397e-12	-0.317591	0.233	0.151	5.00515e-08	1
CYBA	3.18191e-12	-0.663403	0.336	0.377	6.68043e-08	1
CSNK1E	3.86526e-12	-0.258562	0.052	0.108	8.11512e-08	1
GABARAPL1	3.87948e-12	-0.341738	0.36	0.421	8.14496e-08	1
HTRA1	3.88303e-12	-0.427831	0.104	0.167	8.15242e-08	1
CHCHD10	3.99158e-12	-0.421414	0.104	0.166	8.38033e-08	1
SRSF10	4.04745e-12	-0.503182	0.282	0.338	8.49763e-08	1
PRRX1	4.30398e-12	-0.29705	0.082	0.144	9.0362e-08	1
WIPF1	4.72942e-12	-0.459134	0.063	0.118	9.92942e-08	1
SYF2	4.91005e-12	-0.422784	0.299	0.355	1.03087e-07	1
RRAD	5.81475e-12	0.332491	0.17	0.11	1.22081e-07	1
FGFR1OP2	6.51494e-12	-0.433129	0.139	0.202	1.36781e-07	1
LEPROTL1	6.79417e-12	-0.571373	0.095	0.153	1.42644e-07	1
PRPF38B	6.95682e-12	-0.380554	0.111	0.173	1.46059e-07	1
PDLIM5	7.36121e-12	-0.402037	0.171	0.239	1.54549e-07	1
ZEB1	8.92271e-12	-0.420014	0.115	0.177	1.87332e-07	1
HBP1	9.93399e-12	-0.387723	0.124	0.186	2.08564e-07	1
FBXO32	1.35882e-11	-0.402836	0.099	0.162	2.85284e-07	1
ANXA5	1.53801e-11	-0.550609	0.662	0.622	3.22905e-07	1
RGS10	1.55334e-11	-0.611509	0.136	0.194	3.26124e-07	1
PABPC1	1.9861e-11	-0.52186	0.769	0.795	4.16982e-07	1
ANKRD11	2.52374e-11	-0.346097	0.112	0.174	5.2986e-07	1
ZBTB16	2.69371e-11	-0.284018	0.133	0.2	5.65544e-07	1
TMEM59	3.32323e-11	-0.461496	0.487	0.487	6.97711e-07	1
VPS37B	3.50098e-11	-0.333965	0.055	0.108	7.35031e-07	1
PLS3	3.91794e-11	-0.377635	0.098	0.156	8.22571e-07	1
PPP2R2A	4.64342e-11	-0.257208	0.12	0.183	9.74886e-07	1
RNF145	5.14672e-11	-0.499211	0.252	0.308	1.08055e-06	1
KLF3	5.55886e-11	-0.385	0.201	0.269	1.16708e-06	1
CHMP1B	5.8493e-11	0.399998	0.268	0.197	1.22806e-06	1
TNFAIP8	6.92166e-11	-0.345696	0.112	0.172	1.4532e-06	1
RSBN1	8.46328e-11	-0.289343	0.057	0.108	1.77687e-06	1
LGALS1	9.2443e-11	-0.464103	0.79	0.747	1.94084e-06	1
LUZP1	9.5591e-11	-0.288699	0.068	0.121	2.00693e-06	1
PACSIN2	1.13792e-10	-0.275095	0.102	0.162	2.38907e-06	1
MEF2C	1.22398e-10	-0.392535	0.121	0.18	2.56974e-06	1
EIF4E	1.28158e-10	-0.409535	0.154	0.212	2.69068e-06	1
AAK1	1.50442e-10	-0.39252	0.113	0.171	3.15852e-06	1
GSTO1	1.65205e-10	-0.509264	0.382	0.414	3.46849e-06	1
OSTF1	1.74006e-10	-0.408507	0.117	0.172	3.65327e-06	1
GRPEL1	1.80821e-10	-0.322069	0.102	0.158	3.79633e-06	1
IER2	1.90465e-10	0.556472	0.425	0.34	3.99882e-06	1
CFLAR	2.07729e-10	-0.326281	0.294	0.35	4.36127e-06	1
SH3KBP1	2.15371e-10	-0.328995	0.052	0.101	4.52171e-06	1
SNU13	2.2715e-10	-0.474123	0.448	0.459	4.76901e-06	1
MECP2	2.35829e-10	-0.354249	0.114	0.172	4.95123e-06	1
PICALM	2.60184e-10	-0.35244	0.11	0.167	5.46257e-06	1
CHIC2	2.94034e-10	-0.26203	0.075	0.128	6.17324e-06	1
RELB	2.98245e-10	-0.408757	0.124	0.18	6.26166e-06	1
UBXN1	3.36167e-10	-0.383301	0.55	0.557	7.05782e-06	1
HERPUD1	4.43959e-10	-0.47008	0.313	0.372	9.32092e-06	1
CLIC1	4.64843e-10	-0.309387	0.764	0.751	9.75938e-06	1
EIF3D	7.19028e-10	-0.393242	0.334	0.375	1.5096e-05	1
THBD	8.68752e-10	-1.06513	0.074	0.124	1.82395e-05	1
UBE2J1	9.68978e-10	-0.38366	0.118	0.171	2.03437e-05	1
CCND2	9.90047e-10	-0.27988	0.122	0.181	2.0786e-05	1
UBE2H	1.03493e-09	-0.287322	0.1	0.154	2.17284e-05	1
HNRNPD	1.28048e-09	-0.287744	0.108	0.164	2.68837e-05	1
TAGLN2	1.42055e-09	-0.398182	0.751	0.717	2.98244e-05	1
PSMD7	1.77816e-09	-0.325228	0.167	0.221	3.73326e-05	1
CXCL3	1.83723e-09	0.33936	0.204	0.147	3.85726e-05	1
GPAT4	2.13217e-09	-0.409579	0.057	0.102	4.4765e-05	1
CELF2	2.3793e-09	-0.306973	0.058	0.105	4.99535e-05	1
NRP1	2.50554e-09	-0.286738	0.059	0.106	5.26038e-05	1
FAM96B	2.72227e-09	-0.383666	0.32	0.358	5.71541e-05	1
NFKB1	2.85135e-09	-0.341526	0.079	0.13	5.98641e-05	1
HSD17B11	2.88916e-09	-0.327625	0.096	0.145	6.0658e-05	1
SMARCA5	3.00895e-09	-0.316582	0.094	0.146	6.3173e-05	1
EIF3L	3.5043e-09	-0.301075	0.55	0.557	7.35729e-05	1
2025-03-03	3.72066e-09	-0.292537	0.11	0.165	7.81153e-05	1
DSE	4.111e-09	-0.482822	0.095	0.146	8.63105e-05	1
TCP1	4.36016e-09	-0.390053	0.261	0.312	9.15416e-05	1
SPCS3	4.58917e-09	-0.260372	0.104	0.156	9.63497e-05	1
BRI3	4.59341e-09	-0.390426	0.127	0.178	9.64386e-05	1
IDS	5.00184e-09	-0.396828	0.166	0.216	0.000105014	1
PCM1	5.05734e-09	-0.314656	0.109	0.161	0.000106179	1
IL32	5.84717e-09	-0.390628	0.056	0.101	0.000122761	1
ATP13A3	5.90279e-09	-0.483495	0.112	0.165	0.000123929	1
ERGIC1	6.59967e-09	-0.364838	0.157	0.209	0.00013856	1
GPR4	6.71922e-09	-0.355699	0.116	0.168	0.00014107	1
BZW1	6.99982e-09	-0.42095	0.392	0.416	0.000146961	1
COX7A2	8.79828e-09	-0.338003	0.655	0.615	0.00018472	1
PNISR	1.27052e-08	-0.381172	0.304	0.352	0.000266746	1
STK17A	1.48814e-08	-0.808514	0.197	0.243	0.000312434	1
WDR1	1.71873e-08	-0.361178	0.202	0.251	0.000360848	1
TERF2IP	1.74741e-08	-0.388906	0.195	0.243	0.000366869	1
CHD1	1.76538e-08	-0.305159	0.095	0.144	0.000370641	1
PTEN	1.85238e-08	-0.328568	0.111	0.159	0.000388908	1
HIPK2	2.1278e-08	-0.274073	0.084	0.13	0.000446731	1
ACSL4	2.19485e-08	-0.342706	0.07	0.114	0.00046081	1
PJA2	2.34147e-08	-0.326078	0.166	0.216	0.000491591	1
WSB1	2.66165e-08	-0.484181	0.427	0.453	0.000558813	1
CTSA	2.76549e-08	-0.276659	0.131	0.18	0.000580614	1
ABRACL	3.23248e-08	-0.28038	0.077	0.123	0.00067866	1
TNFRSF14	3.24373e-08	-0.266874	0.058	0.1	0.00068102	1
LEPROT	3.66571e-08	-0.374877	0.194	0.24	0.000769616	1
PLPP1	4.18338e-08	-0.399711	0.406	0.304	0.000878302	1
CMC1	4.54168e-08	-0.256166	0.248	0.178	0.000953525	1
HIST1H1E	5.23354e-08	-0.808259	0.191	0.235	0.00109878	1
SARS	5.36098e-08	-0.329834	0.212	0.258	0.00112554	1
RORA	6.55875e-08	-0.36459	0.069	0.111	0.00137701	1
C1orf52	6.87398e-08	-0.250044	0.078	0.123	0.00144319	1
ZFC3H1	6.9047e-08	-0.299011	0.106	0.153	0.00144964	1
CXCL8	7.17533e-08	-0.76119	0.33	0.249	0.00150646	1
OSER1	7.3212e-08	-0.31775	0.192	0.24	0.00153709	1
BAZ1A	7.52066e-08	-0.361557	0.116	0.163	0.00157896	1
MBNL1	7.60312e-08	-0.331385	0.203	0.253	0.00159628	1
MSN	8.61588e-08	-0.429426	0.335	0.367	0.0018089	1
PPTC7	8.65505e-08	-0.256661	0.063	0.105	0.00181713	1
FDFT1	1.13042e-07	-0.344278	0.225	0.271	0.00237333	1
SDCBP	1.21949e-07	-0.437493	0.532	0.515	0.00256031	1
TAF1D	1.30528e-07	-0.401925	0.546	0.544	0.00274044	1
MTHFD2	1.51966e-07	-0.431261	0.12	0.162	0.00319053	1
EZR	1.63176e-07	-0.449444	0.295	0.335	0.00342587	1
MORF4L1	1.73915e-07	-0.330699	0.581	0.562	0.00365135	1
RNASET2	1.83826e-07	-0.691163	0.178	0.216	0.00385944	1
CD83	1.84798e-07	-0.805425	0.11	0.154	0.00387983	1
JOSD1	2.29133e-07	-0.37523	0.173	0.221	0.00481066	1
SP100	2.88139e-07	-0.393977	0.209	0.25	0.00604948	1
[truncated: 25 more rows]

## Sheet: Table S10
		Scissor1	Scissor2
	CD8.CM	0	32
	CD8.EM	0	18
	CD8.MAIT	0	3
	CD8.NaiveLike	0	3
	CD8.TEMRA	0	5
	CD8.TEX	0	4
	CD8.TPEX	0	4

## Sheet: Table S11
	Scissor1	Scissor2
CD4.CTL_EOMES	0	26
CD4.CTL_Exh	0	2
CD4.CTL_GNLY	0	8
CD4.NaiveLike	1	78
CD4.Tfh	0	5
CD4.Treg	0	3

## Sheet: Table S12
	Scissor1	Scissor2
CD8.CM	0	54
CD8.EM	0	21
CD8.NaiveLike	0	13
CD8.TEMRA	0	3

## Sheet: Table S13
	Scissor1	Scissor2
CD4.CTL_EOMES	0	19
CD4.CTL_GNLY	0	42
CD4.NaiveLike	0	112
CD4.Tfh	0	2
